# Supplementary material for: Crystal structure of 1-(4-formyl­benzyl­idene)-4-methyl­thio­semicarbazone
Source: Acta Crystallogr Sect E Struct Rep Online. 2014 Aug 1;70(Pt 9):o926. doi: 10.1107/S1600536814016407 (PMC4186068; doi:10.1107/S1600536814016407)
Supplement: Supplementary file 2 [file e-70-0o926-Isup2.hkl]

# 
# h,k,l, Fc-squared, Fo-squared, sigma(Fo-squared) and status flag 
# 
data_I
_shelx_title ' ev132150_3_0r in Pbca' 
_shelx_refln_list_code          4 
_shelx_F_calc_maximum      321.88 
_exptl_crystal_F_000       928.00 
_reflns_d_resolution_high  0.8399 
 
loop_ 
 _symmetry_equiv_pos_as_xyz 
 'x, y, z' 
 '-x+1/2, -y, z+1/2' 
 'x+1/2, -y+1/2, -z' 
 '-x, y+1/2, -z+1/2' 
 '-x, -y, -z' 
 'x-1/2, y, -z-1/2' 
 '-x-1/2, y-1/2, z' 
 'x, -y-1/2, z-1/2' 
 
_cell_length_a    13.1231 
_cell_length_b     8.8559 
_cell_length_c    19.3702 
_cell_angle_alpha  90.000 
_cell_angle_beta   90.000 
_cell_angle_gamma  90.000 
 
_shelx_F_squared_multiplier     1.000 
 
loop_ 
 _refln_index_h 
 _refln_index_k 
 _refln_index_l 
 _refln_F_squared_calc 
 _refln_F_squared_meas 
 _refln_F_squared_sigma 
 _refln_observed_status 
   2   0   0     2642.60     2654.81     72.66 o 
   4   0   0   103607.02    87654.23   5147.25 o 
   6   0   0    13675.67    13915.37    444.27 o 
   8   0   0      915.88     1053.97     36.71 o 
  10   0   0     1384.65     1493.28     42.28 o 
  12   0   0      112.33      122.57      5.23 o 
  14   0   0        5.67        9.34      1.88 o 
   2   1   0       33.16       29.50      0.69 o 
   4   1   0      206.58      220.80      5.05 o 
   6   1   0      662.05      732.94     13.86 o 
   8   1   0     1042.99     1235.46     24.88 o 
  10   1   0       12.88       14.77      1.33 o 
  12   1   0      238.70      251.07      6.49 o 
  14   1   0       21.18       18.84      3.53 o 
   0   2   0       49.44       65.13      2.32 o 
   2   2   0     7241.23     7025.69    159.72 o 
   4   2   0     3660.03     3288.20     64.74 o 
   6   2   0     2855.38     3100.06     54.89 o 
   8   2   0      420.73      457.67     11.34 o 
  10   2   0      419.06      445.22     10.06 o 
  12   2   0       23.85       21.73      1.53 o 
  14   2   0       17.65       17.41      1.65 o 
   2   3   0     3808.12     3821.47     98.29 o 
   4   3   0      226.11      253.79      5.81 o 
   6   3   0       21.73       23.41      0.98 o 
   8   3   0     1166.11     1198.91     22.87 o 
  10   3   0       88.57       88.40      2.57 o 
  12   3   0      266.90      284.15      7.92 o 
  14   3   0       58.29       63.48      2.72 o 
   0   4   0     1595.32     1565.09     48.14 o 
   2   4   0        5.93        4.96      0.87 o 
   4   4   0      346.64      310.79      6.62 o 
   6   4   0       24.26       22.91      1.02 o 
   8   4   0      161.28      166.29      3.42 o 
  10   4   0      205.86      239.67      5.08 o 
  12   4   0      164.11      153.45      5.35 o 
  14   4   0       23.81       18.65      2.03 o 
   2   5   0     8857.08     8674.05    252.61 o 
   4   5   0     5532.58     5643.68    131.57 o 
   6   5   0      650.93      650.14     11.25 o 
   8   5   0     2411.96     2468.17     45.21 o 
  10   5   0       44.78       46.39      1.83 o 
  12   5   0      164.51      166.49      5.46 o 
   0   6   0     1967.04     1911.34     91.78 o 
   2   6   0       30.84       25.41      1.57 o 
   4   6   0     1007.54      985.10     21.27 o 
   6   6   0       80.53       83.55      2.15 o 
   8   6   0      779.12      846.63     16.99 o 
  10   6   0       26.26       24.27      1.60 o 
  12   6   0       47.52       48.64      3.61 o 
   2   7   0     1514.70     1437.32     53.33 o 
   4   7   0      533.06      556.85     15.86 o 
   6   7   0      260.93      270.92      7.30 o 
   8   7   0      202.86      201.17      4.65 o 
  10   7   0       40.23       45.08      3.12 o 
   0   8   0      806.42      793.02     29.90 o 
   2   8   0       92.45       82.80      3.34 o 
   4   8   0      111.52      106.09      4.29 o 
   6   8   0      580.37      616.58     19.52 o 
   8   8   0        1.08        2.82      1.09 o 
  10   8   0      188.87      168.93     15.21 o 
   2   9   0      117.26      120.77      5.38 o 
   4   9   0       14.30       16.53      2.34 o 
   6   9   0        2.29        1.25      1.09 o 
   8   9   0       97.56       99.32     10.77 o 
   2  10   0       33.58       40.51      2.49 o 
   4  10   0      204.91      212.81     10.29 o 
   1   1   1     1104.40     1152.77     14.57 o 
   2   1   1     1323.28     1424.96     18.08 o 
   3   1   1     2614.50     2732.71     38.50 o 
   4   1   1     6129.30     6442.96    104.68 o 
   5   1   1      943.21      878.85     17.14 o 
   6   1   1     1241.61     1312.81     17.01 o 
   7   1   1       42.48       63.88      1.23 o 
   8   1   1     1340.24     1527.40     23.07 o 
   9   1   1      560.40      622.57      9.62 o 
  10   1   1      483.19      517.97      8.43 o 
  11   1   1      100.88      100.91      2.08 o 
  12   1   1       61.55       67.47      1.70 o 
  13   1   1       20.83       22.67      1.01 o 
  14   1   1       87.84       79.38      2.38 o 
  15   1   1       23.62       22.23      1.63 o 
   0   2   1      232.64      180.19      4.43 o 
   1   2   1      230.18      227.97      3.76 o 
   2   2   1     3862.13     3785.38     57.95 o 
   3   2   1     1390.03     1440.70     21.46 o 
   4   2   1      177.60      196.65      3.18 o 
   5   2   1       34.54       35.23      0.71 o 
   6   2   1      631.20      595.04      8.23 o 
   7   2   1      551.48      553.84      8.32 o 
   8   2   1      216.84      249.02      4.16 o 
   9   2   1      273.93      292.57      4.43 o 
  10   2   1       59.85       61.67      1.57 o 
  11   2   1       56.63       53.00      1.74 o 
  12   2   1       72.31       70.76      1.77 o 
  13   2   1       99.16      104.03      2.31 o 
  14   2   1        2.71        1.72      0.84 o 
  15   2   1        2.45        1.38      0.52 o 
   1   3   1      562.13      587.00     10.33 o 
   2   3   1     1330.85     1157.18     19.89 o 
   3   3   1        0.22        0.91      0.33 o 
   4   3   1      661.17      644.35      9.39 o 
   5   3   1     1281.01     1237.40     16.50 o 
   6   3   1        1.74        0.75      0.32 o 
   7   3   1        7.27        9.62      0.62 o 
   8   3   1      100.67      102.41      1.71 o 
   9   3   1       62.23       62.07      1.34 o 
  10   3   1       51.53       56.16      1.50 o 
  11   3   1       10.06       12.84      0.96 o 
  12   3   1       95.57       87.61      2.03 o 
  13   3   1        0.46        0.54      0.62 o 
  14   3   1       21.50       19.88      1.45 o 
   0   4   1     9767.24    10325.42    223.58 o 
   1   4   1      949.09      874.69     14.13 o 
   2   4   1        3.29        6.27      0.49 o 
   3   4   1      802.84      712.77     11.32 o 
   4   4   1     1056.98     1086.66     16.52 o 
   5   4   1      326.81      338.35      4.86 o 
   6   4   1      646.95      578.98      8.49 o 
   7   4   1      450.68      421.25      5.39 o 
   8   4   1       30.96       31.44      0.88 o 
   9   4   1      695.71      699.18      9.69 o 
  10   4   1      226.17      225.30      3.68 o 
  11   4   1        0.15        0.10      0.63 o 
  12   4   1        2.62        1.79      0.74 o 
  13   4   1      104.74      100.02      2.94 o 
  14   4   1       35.11       30.45      1.23 o 
   1   5   1      970.06     1015.99     19.17 o 
   2   5   1      449.04      392.05      6.97 o 
   3   5   1      630.86      648.58     11.49 o 
   4   5   1        1.95        4.31      0.68 o 
   5   5   1        0.66        1.07      0.50 o 
   6   5   1      784.57      749.96      9.39 o 
   7   5   1       46.30       47.15      1.10 o 
   8   5   1      191.37      200.19      3.02 o 
   9   5   1       76.10       81.31      1.67 o 
  10   5   1      113.95      114.88      2.04 o 
  11   5   1       14.39       10.66      0.91 o 
  12   5   1       24.57       22.86      1.36 o 
  13   5   1       51.76       51.17      2.04 o 
   0   6   1     1079.66      901.13     27.50 o 
   1   6   1      366.25      312.20      6.89 o 
   2   6   1      945.77      912.94     19.89 o 
   3   6   1      438.81      410.54      7.02 o 
   4   6   1      420.85      368.93      6.15 o 
   5   6   1      822.23      832.57     12.52 o 
   6   6   1     1596.15     1607.00     22.97 o 
   7   6   1      295.62      309.39      4.71 o 
   8   6   1        8.10        8.67      0.71 o 
   9   6   1      296.83      320.64      4.97 o 
  10   6   1      201.82      202.41      3.40 o 
  11   6   1       34.34       32.30      1.94 o 
  12   6   1       57.04       50.15      2.21 o 
   1   7   1      636.31      617.06     10.97 o 
   2   7   1      318.87      298.80      6.21 o 
   3   7   1      482.36      481.95     10.28 o 
   4   7   1      116.48      111.15      2.32 o 
   5   7   1      158.44      147.36      3.24 o 
   6   7   1       28.20       31.09      1.07 o 
   7   7   1        7.22        6.47      0.69 o 
   8   7   1       86.62       93.51      1.93 o 
   9   7   1       16.32       13.02      0.85 o 
  10   7   1       22.51       17.39      1.16 o 
  11   7   1      104.17      104.33      4.10 o 
   0   8   1      235.28      235.04      6.81 o 
   1   8   1      105.89      103.59      2.48 o 
   2   8   1        1.56        1.32      0.67 o 
   3   8   1      237.67      249.01      5.92 o 
   4   8   1      124.15      130.08      3.18 o 
   5   8   1       19.05       19.13      1.08 o 
   6   8   1       17.24       18.50      1.05 o 
   7   8   1       91.40       98.06      2.85 o 
   8   8   1        8.69        8.56      0.90 o 
   9   8   1      114.19      118.41      4.12 o 
  10   8   1       73.57       61.09      5.17 o 
   1   9   1       89.62       91.74      2.89 o 
   2   9   1       69.06       81.95      2.55 o 
   3   9   1       32.63       31.14      1.58 o 
   4   9   1       53.26       56.28      2.07 o 
   5   9   1      246.44      267.72      7.51 o 
   6   9   1       17.02       21.43      1.25 o 
   7   9   1      103.61      102.33      4.13 o 
   8   9   1       31.04       31.68      1.95 o 
   0  10   1        0.49        1.88      0.94 o 
   1  10   1        8.14        6.96      1.23 o 
   2  10   1        1.66        2.12      0.85 o 
   3  10   1        0.10        0.79      0.67 o 
   4  10   1        0.75        0.94      0.59 o 
   0   0   2    17296.36    13555.35    637.95 o 
   1   0   2      144.66      157.34      3.29 o 
   2   0   2     1428.08     1431.09     33.09 o 
   3   0   2    14550.16    14324.27    283.94 o 
   4   0   2    10515.47    10870.57    216.64 o 
   5   0   2      650.31      701.18     17.49 o 
   6   0   2      662.42      740.23     14.95 o 
   7   0   2      589.36      555.70     10.19 o 
   8   0   2       17.78       31.46      1.33 o 
   9   0   2     1102.25     1157.36     23.71 o 
  10   0   2      626.07      627.18     13.00 o 
  11   0   2      547.99      644.78     13.37 o 
  12   0   2      114.39      114.81      4.22 o 
  13   0   2      351.20      369.29      9.89 o 
  14   0   2       32.37       25.03      1.94 o 
  15   0   2       19.41       15.11      1.33 o 
   1   1   2    10039.89     9453.29    121.14 o 
   2   1   2     7500.75     7236.85    100.92 o 
   3   1   2    13911.19    13887.76    210.53 o 
   4   1   2     8026.82     8347.14    131.59 o 
   5   1   2      427.48      396.89      7.42 o 
   6   1   2      106.30      134.43      2.05 o 
   7   1   2      389.37      445.21      6.38 o 
   8   1   2     1141.23     1291.18     19.71 o 
   9   1   2       78.23       77.87      1.55 o 
  10   1   2        9.53       14.00      0.79 o 
  11   1   2      170.39      189.28      3.41 o 
  12   1   2       80.29       86.88      1.98 o 
  13   1   2        0.29        1.90      0.69 o 
  14   1   2       16.31       13.36      1.02 o 
  15   1   2       35.37       31.93      1.41 o 
   0   2   2     5422.93     4869.62    110.63 o 
   1   2   2      545.54      488.37      7.83 o 
   2   2   2       23.50       28.53      0.59 o 
   3   2   2     4191.29     4279.21     69.03 o 
   4   2   2     3229.12     3020.80     45.71 o 
   5   2   2        6.16        5.42      0.41 o 
   6   2   2      651.10      605.48      8.67 o 
   7   2   2     1094.44     1160.79     16.89 o 
   8   2   2      243.91      271.60      4.72 o 
   9   2   2       46.99       37.67      1.09 o 
  10   2   2       61.11       63.69      1.51 o 
  11   2   2        2.91        2.23      0.73 o 
  12   2   2       36.47       37.02      1.62 o 
  13   2   2       79.48       87.37      1.99 o 
  14   2   2        2.49        1.11      0.56 o 
  15   2   2       10.62        9.35      1.23 o 
   1   3   2     3175.67     3224.55     53.31 o 
   2   3   2     1241.59     1271.16     21.05 o 
   3   3   2     1770.95     1900.30     34.00 o 
   4   3   2      307.29      298.21      4.98 o 
   5   3   2      325.58      288.60      4.24 o 
   6   3   2      135.61      115.66      1.86 o 
   7   3   2      601.28      570.02      9.34 o 
   8   3   2      438.75      462.57      6.60 o 
   9   3   2       58.08       50.84      1.15 o 
  10   3   2       11.29       11.77      0.78 o 
  11   3   2      607.96      632.23     10.22 o 
  12   3   2      113.41      121.16      2.63 o 
  13   3   2        9.06        4.62      0.77 o 
  14   3   2       22.95       24.01      1.56 o 
   0   4   2     5416.42     5936.86    143.17 o 
   1   4   2        0.58        1.08      0.44 o 
   2   4   2      193.75      180.34      3.64 o 
   3   4   2        5.21        5.91      0.40 o 
   4   4   2     2108.26     2165.55     34.53 o 
   5   4   2      179.67      184.69      3.07 o 
   6   4   2       14.16       11.96      0.62 o 
   7   4   2       36.72       44.49      0.91 o 
   8   4   2      289.44      290.87      4.02 o 
   9   4   2      373.08      383.57      5.64 o 
  10   4   2       16.44       17.21      0.96 o 
  11   4   2        0.10       -0.64      0.64 o 
  12   4   2       76.60       74.37      1.89 o 
  13   4   2       20.25       16.19      1.15 o 
  14   4   2       14.51       15.03      1.05 o 
   1   5   2      576.32      485.58     10.94 o 
   2   5   2     2372.33     2420.46     53.01 o 
   3   5   2      303.67      302.18      5.36 o 
   4   5   2      954.00      923.00     16.55 o 
   5   5   2     1433.89     1328.70     19.44 o 
   6   5   2      782.93      746.68      9.84 o 
   7   5   2       18.00       22.72      0.82 o 
   8   5   2      737.13      759.15     10.25 o 
   9   5   2      737.17      782.37     11.22 o 
  10   5   2        9.35       11.26      0.89 o 
  11   5   2       14.21       15.43      1.35 o 
  12   5   2      217.65      217.60      5.30 o 
  13   5   2       18.84       19.79      1.30 o 
   0   6   2       91.72      119.34      4.70 o 
   1   6   2      180.22      147.35      3.18 o 
   2   6   2       98.18       94.64      1.80 o 
   3   6   2      286.87      248.23      4.39 o 
   4   6   2      102.77      102.01      1.90 o 
   5   6   2      401.17      379.68      5.91 o 
   6   6   2       47.17       50.83      1.28 o 
   7   6   2       84.73       87.00      1.74 o 
   8   6   2        0.66        0.62      0.57 o 
   9   6   2        0.11        0.61      0.59 o 
  10   6   2       18.38       16.68      0.82 o 
  11   6   2       49.00       47.12      2.52 o 
  12   6   2        0.34        0.83      0.69 o 
   1   7   2      108.28       95.90      2.12 o 
   2   7   2        6.23        3.97      0.70 o 
   3   7   2        2.98        2.01      0.64 o 
   4   7   2       18.28       17.56      0.88 o 
   5   7   2      151.84      162.30      3.21 o 
   6   7   2       14.23       17.11      0.83 o 
   7   7   2       11.83       12.64      0.82 o 
   8   7   2       24.03       26.07      1.01 o 
   9   7   2       20.61       18.30      0.96 o 
  10   7   2        5.16        4.45      0.65 o 
  11   7   2       86.34       94.71      2.93 o 
   0   8   2       34.88       35.07      1.84 o 
   1   8   2       81.04       81.62      2.03 o 
   2   8   2       22.70       22.41      1.35 o 
   3   8   2       81.41       74.52      1.92 o 
   4   8   2       60.96       62.04      2.13 o 
   5   8   2       37.39       41.22      1.41 o 
   6   8   2       62.63       66.91      1.80 o 
   7   8   2       92.33      105.05      2.80 o 
   8   8   2        3.43        2.62      0.82 o 
   9   8   2      116.81      114.19      3.64 o 
  10   8   2       79.12       82.46      9.41 o 
   1   9   2       73.49       77.13      2.24 o 
   2   9   2      109.60       99.59      2.89 o 
   3   9   2        5.14        5.11      0.92 o 
   4   9   2       63.98       69.19      2.30 o 
   5   9   2       26.42       28.16      1.54 o 
   6   9   2        5.66        5.92      0.81 o 
   7   9   2      119.82      134.53      4.94 o 
   8   9   2       33.61       28.75      2.67 o 
   0  10   2       99.36      122.29      9.41 o 
   1  10   2       73.52       76.40      4.26 o 
   2  10   2        2.61        2.82      0.89 o 
   3  10   2      247.45      244.73      6.89 o 
   4  10   2       72.35       82.22      3.15 o 
   1   1   3     1246.80     1265.14     17.54 o 
   2   1   3    49550.62    44723.17    700.51 o 
   3   1   3     8252.17     8519.51    128.51 o 
   4   1   3     8783.92     9183.13    149.47 o 
   5   1   3      587.05      527.38      9.08 o 
   6   1   3     4730.11     4866.21     68.10 o 
   7   1   3     1292.30     1365.64     19.91 o 
   8   1   3     3455.41     3655.27     54.71 o 
   9   1   3      340.51      354.17      4.96 o 
  10   1   3        4.29        4.05      0.73 o 
  11   1   3       39.10       40.63      1.34 o 
  12   1   3      303.46      332.68      5.51 o 
  13   1   3        5.52        4.71      0.71 o 
  14   1   3       89.60       89.05      3.07 o 
  15   1   3        0.76       -0.16      0.72 o 
   0   2   3      575.28      519.07     11.97 o 
   1   2   3      504.44      582.53      9.40 o 
   2   2   3       16.13       18.38      0.59 o 
   3   2   3      291.14      288.68      4.70 o 
   4   2   3        9.34       14.00      0.48 o 
   5   2   3     1790.47     1985.27     30.23 o 
   6   2   3      180.91      162.32      2.42 o 
   7   2   3       12.82       20.60      0.68 o 
   8   2   3        9.19       10.53      0.75 o 
   9   2   3      126.03      149.65      2.49 o 
  10   2   3      103.74       98.48      1.88 o 
  11   2   3        5.43        5.94      0.83 o 
  12   2   3       52.87       53.83      1.55 o 
  13   2   3        1.34        0.97      0.65 o 
  14   2   3       20.40       23.78      1.27 o 
  15   2   3       16.05       15.31      1.04 o 
   1   3   3       46.23       33.26      1.05 o 
   2   3   3     3442.47     3360.64     56.50 o 
   3   3   3      298.23      311.36      5.26 o 
   4   3   3     1199.33     1264.16     20.16 o 
   5   3   3      284.57      242.04      3.68 o 
   6   3   3      612.04      668.80      9.54 o 
   7   3   3      105.21      127.31      2.40 o 
   8   3   3      984.53      986.57     12.45 o 
   9   3   3       98.99      111.51      2.06 o 
  10   3   3       16.49       15.66      0.85 o 
  11   3   3      100.79       98.74      1.95 o 
  12   3   3      174.94      181.82      3.51 o 
  13   3   3       74.16       69.66      1.71 o 
  14   3   3      111.60      111.12      2.91 o 
   0   4   3    13732.93    15013.71    456.51 o 
   1   4   3      202.34      170.81      4.35 o 
   2   4   3      478.19      493.22      9.56 o 
   3   4   3      700.08      769.63     14.22 o 
   4   4   3     3267.62     3448.08     56.89 o 
   5   4   3        5.49        9.12      0.68 o 
   6   4   3     1329.36     1334.14     20.86 o 
   7   4   3        7.02        8.19      0.52 o 
   8   4   3        3.86        3.33      0.58 o 
   9   4   3        0.24       -0.43      0.54 o 
  10   4   3      651.76      680.38     10.57 o 
  11   4   3        6.19        7.36      0.78 o 
  12   4   3      140.66      139.45      3.16 o 
  13   4   3        8.44        7.75      1.68 o 
  14   4   3       52.11       48.06      1.88 o 
   1   5   3       13.36        9.59      0.53 o 
   2   5   3        0.49        1.66      0.42 o 
   3   5   3      634.21      625.92     11.51 o 
   4   5   3        0.41        0.00      0.61 o 
   5   5   3       83.84       77.78      1.50 o 
   6   5   3        6.72        9.35      0.56 o 
   7   5   3      259.00      262.31      3.86 o 
   8   5   3      175.24      194.98      3.18 o 
   9   5   3       68.52       71.92      1.76 o 
  10   5   3        2.20        1.37      0.69 o 
  11   5   3      142.18      143.59      3.47 o 
  12   5   3      116.88      114.57      4.94 o 
  13   5   3       66.75       62.21      2.50 o 
   0   6   3     1155.45     1128.53     29.23 o 
   1   6   3        7.50       12.76      0.67 o 
   2   6   3      933.52      884.82     13.39 o 
   3   6   3       99.49      111.48      2.15 o 
   4   6   3      711.50      662.48     10.54 o 
   5   6   3        3.37        3.26      0.58 o 
   6   6   3     2361.57     2439.37     34.72 o 
   7   6   3      146.93      154.27      2.59 o 
   8   6   3       30.37       33.74      1.08 o 
   9   6   3        1.68        2.22      0.58 o 
  10   6   3      534.72      541.40     13.04 o 
  11   6   3        5.82        3.69      0.79 o 
  12   6   3       35.19       31.94      2.11 o 
   1   7   3      392.81      371.00      6.74 o 
   2   7   3       70.85       82.56      1.94 o 
   3   7   3        0.61        0.21      0.56 o 
   4   7   3       27.96       31.13      1.18 o 
   5   7   3      252.50      269.01      4.67 o 
   6   7   3      155.96      173.42      3.08 o 
   7   7   3        7.61        7.31      0.74 o 
   8   7   3      169.35      175.19      3.34 o 
   9   7   3        5.40        6.62      0.69 o 
  10   7   3       28.14       24.84      2.15 o 
  11   7   3        2.87        2.56      1.17 o 
   0   8   3     1449.03     1417.76     39.89 o 
   1   8   3       38.20       40.60      1.36 o 
   2   8   3       11.87       13.31      0.98 o 
   3   8   3       36.79       37.04      1.26 o 
   4   8   3      331.84      345.03      6.50 o 
   5   8   3       10.43       11.74      0.83 o 
   6   8   3      102.04      104.83      2.29 o 
   7   8   3       34.92       42.03      1.38 o 
   8   8   3       30.04       34.97      1.30 o 
   9   8   3        0.03        0.22      0.65 o 
   1   9   3       28.53       21.07      1.45 o 
   2   9   3      206.78      217.78      5.13 o 
   3   9   3       14.87       12.71      0.95 o 
   4   9   3      127.06      149.47      4.32 o 
   5   9   3       56.83       54.78      2.15 o 
   6   9   3       73.28       75.68      2.82 o 
   7   9   3        7.94        7.54      0.74 o 
   0  10   3       21.25       20.69      2.82 o 
   1  10   3        2.41        4.19      1.01 o 
   2  10   3       13.78       12.42      1.29 o 
   3  10   3        0.19        0.04      0.56 o 
   4  10   3        0.04       -0.31      0.59 o 
   0   0   4    11818.59    11565.05    497.07 o 
   1   0   4     1197.24     1192.92     23.81 o 
   2   0   4      569.21      564.57     16.95 o 
   3   0   4    18881.51    18559.51    487.43 o 
   4   0   4        4.93        8.58      0.51 o 
   5   0   4       58.17       55.39      1.66 o 
   6   0   4        4.56        5.36      0.68 o 
   7   0   4     1681.04     1738.14     32.31 o 
   8   0   4      455.83      491.85     11.17 o 
   9   0   4      225.13      205.72      4.23 o 
  10   0   4       20.31       20.92      1.53 o 
  11   0   4      430.72      468.19     10.58 o 
  12   0   4       74.45       73.73      2.62 o 
  13   0   4        0.68        2.79      0.92 o 
  14   0   4        0.09        0.47      1.33 o 
  15   0   4       53.82       47.11      2.66 o 
   1   1   4     1022.34     1026.71     14.77 o 
   2   1   4     8226.01     8419.99    129.71 o 
   3   1   4     4558.47     4690.36     78.31 o 
   4   1   4     5872.63     5740.01     91.88 o 
   5   1   4     1319.07     1310.77     18.19 o 
   6   1   4     2786.32     2905.31     39.17 o 
   7   1   4     2468.70     2665.79     38.58 o 
   8   1   4      795.51      794.35     11.74 o 
   9   1   4       83.85       87.64      1.56 o 
  10   1   4       46.79       49.88      1.30 o 
  11   1   4       67.37       69.54      1.73 o 
  12   1   4       44.28       45.86      1.45 o 
  13   1   4        0.81        0.79      0.65 o 
  14   1   4       10.77       13.66      2.02 o 
  15   1   4        0.41        0.54      0.68 o 
   0   2   4     1878.14     1991.41     41.30 o 
   1   2   4     4876.59     4763.03     77.12 o 
   2   2   4     4838.63     4797.97     73.39 o 
   3   2   4      897.57      850.40     12.67 o 
   4   2   4     1067.34     1106.72     19.90 o 
   5   2   4      785.53      952.38     13.66 o 
   6   2   4     4364.25     4577.70     61.15 o 
   7   2   4      304.66      280.11      4.42 o 
   8   2   4        3.02        2.03      0.54 o 
   9   2   4      221.19      222.60      3.41 o 
  10   2   4      424.86      453.63      6.58 o 
  11   2   4        0.15        0.16      0.58 o 
  12   2   4      173.74      182.36      3.32 o 
  13   2   4        5.36        5.94      0.85 o 
  14   2   4        7.42        7.63      0.89 o 
  15   2   4        6.57        4.43      0.54 o 
   1   3   4     1426.09     1358.74     26.92 o 
   2   3   4     2784.46     2642.81     53.40 o 
   3   3   4       52.49       41.27      1.08 o 
   4   3   4      430.06      471.86      7.43 o 
   5   3   4      228.15      196.97      3.11 o 
   6   3   4       43.21       51.77      1.14 o 
   7   3   4      320.04      347.00      6.03 o 
   8   3   4      411.04      405.53      5.95 o 
   9   3   4       43.42       42.87      1.17 o 
  10   3   4       48.02       48.67      1.37 o 
  11   3   4      192.94      195.55      3.31 o 
  12   3   4       92.70       95.05      2.19 o 
  13   3   4       26.68       19.46      1.45 o 
  14   3   4        5.99        3.04      0.87 o 
   0   4   4     1937.87     2183.27     61.23 o 
   1   4   4     1511.76     1421.24     28.56 o 
   2   4   4       14.04       15.11      0.70 o 
   3   4   4     1036.85     1042.26     19.09 o 
   4   4   4      383.92      451.14      7.33 o 
   5   4   4       67.77       83.39      1.80 o 
   6   4   4        0.61        1.49      0.49 o 
   7   4   4       44.08       44.33      1.07 o 
   8   4   4       54.61       58.51      1.52 o 
   9   4   4       93.76       96.25      2.61 o 
  10   4   4       89.33       90.26      2.16 o 
  11   4   4       35.80       39.20      1.32 o 
  12   4   4       42.00       37.19      1.42 o 
  13   4   4        0.74        1.46      1.28 o 
  14   4   4       10.77        8.04      0.80 o 
   1   5   4     1191.11     1184.31     25.62 o 
   2   5   4      775.71      697.03     13.32 o 
   3   5   4      187.69      196.34      4.35 o 
   4   5   4      773.72      742.84     14.02 o 
   5   5   4      947.98      907.69     13.38 o 
   6   5   4       46.84       46.16      1.09 o 
   7   5   4       17.33       24.32      0.84 o 
   8   5   4      220.01      224.78      3.71 o 
   9   5   4       61.75       70.73      1.67 o 
  10   5   4       52.49       52.48      1.72 o 
  11   5   4        2.01        2.81      0.76 o 
  12   5   4        0.39        0.82      1.26 o 
  13   5   4        0.62        1.81      0.95 o 
   0   6   4      999.01      979.17     25.62 o 
   1   6   4       52.25       40.88      1.05 o 
   2   6   4       80.69       82.76      1.67 o 
   3   6   4        0.19        0.04      0.51 o 
   4   6   4      369.36      392.52      6.44 o 
   5   6   4      121.50      131.32      2.45 o 
   6   6   4       81.38       78.08      1.72 o 
   7   6   4        7.00        4.29      0.66 o 
   8   6   4        2.10        2.76      0.61 o 
   9   6   4       20.90       21.42      0.93 o 
  10   6   4       55.30       51.28      1.56 o 
  11   6   4        0.16        1.33      0.78 o 
  12   6   4        2.56        0.28      0.81 o 
   1   7   4      304.80      299.27      5.74 o 
   2   7   4     2910.07     2895.01     48.56 o 
   3   7   4      243.91      252.72      4.81 o 
   4   7   4      548.70      566.91      9.80 o 
   5   7   4      156.99      159.14      2.94 o 
   6   7   4      605.16      631.93      9.80 o 
   7   7   4       16.97       21.01      1.18 o 
   8   7   4      481.10      480.52      7.80 o 
   9   7   4      101.94      106.80      2.91 o 
  10   7   4        0.07        0.71      0.70 o 
  11   7   4        1.58        0.63      0.67 o 
   0   8   4      195.24      237.23      6.88 o 
   1   8   4      109.33       95.83      2.28 o 
   2   8   4        7.67        7.04      0.74 o 
   3   8   4      606.82      620.93     11.45 o 
   4   8   4       30.25       36.38      1.21 o 
   5   8   4       51.23       60.94      1.52 o 
   6   8   4       27.14       26.41      1.10 o 
   7   8   4       62.29       59.52      1.76 o 
   8   8   4        2.28        3.39      0.68 o 
   9   8   4      132.69      139.08      3.63 o 
   1   9   4        5.16        3.37      0.73 o 
   2   9   4       11.81       15.72      0.88 o 
   3   9   4       11.03       11.21      0.86 o 
   4   9   4        4.62        6.15      0.73 o 
   5   9   4        0.25        0.00      0.67 o 
   6   9   4        0.64        0.27      0.62 o 
   7   9   4       18.69       18.04      1.10 o 
   0  10   4      131.27      133.58      9.41 o 
   1  10   4       28.37       34.92      2.47 o 
   2  10   4       46.41       44.86      3.48 o 
   3  10   4       86.00       80.05      8.94 o 
   4  10   4       50.15       43.83      7.53 o 
   1   1   5     1231.95     1275.09     18.40 o 
   2   1   5     3598.50     3793.83     55.75 o 
   3   1   5       35.46       32.92      0.81 o 
   4   1   5       40.59       43.35      1.09 o 
   5   1   5      843.42      853.58     12.21 o 
   6   1   5     1584.32     1695.54     22.21 o 
   7   1   5      161.72      147.28      2.57 o 
   8   1   5       15.09       15.90      0.83 o 
   9   1   5      157.63      169.63      2.61 o 
  10   1   5       47.75       49.28      1.21 o 
  11   1   5      194.48      200.45      3.45 o 
  12   1   5        0.54       -0.66      0.66 o 
  13   1   5       21.13       18.30      1.36 o 
  14   1   5        0.72        0.51      0.59 o 
  15   1   5       18.61       21.50      1.37 o 
   0   2   5        0.57       -0.41      0.41 o 
   1   2   5     1404.01     1341.52     24.36 o 
   2   2   5     2127.73     2175.49     32.87 o 
   3   2   5     1861.31     1785.28     33.74 o 
   4   2   5       23.25       26.88      0.79 o 
   5   2   5     1464.03     1482.75     20.64 o 
   6   2   5      367.07      394.07      6.08 o 
   7   2   5      166.21      177.77      2.76 o 
   8   2   5      720.91      742.64     10.29 o 
   9   2   5      596.43      598.14      8.76 o 
  10   2   5        1.81        1.85      0.65 o 
  11   2   5      115.76      117.38      2.20 o 
  12   2   5       27.79       23.49      1.06 o 
  13   2   5      104.33      101.95      2.84 o 
  14   2   5        4.57        6.06      1.22 o 
   1   3   5      205.46      223.97      5.49 o 
   2   3   5     3000.70     3236.68     64.24 o 
   3   3   5     2207.22     2389.09     42.61 o 
   4   3   5      578.68      585.85      8.88 o 
   5   3   5        3.06        4.13      0.37 o 
   6   3   5     1124.73     1227.30     19.97 o 
   7   3   5     1269.55     1213.58     17.30 o 
   8   3   5        3.18        5.43      0.60 o 
   9   3   5        1.20        0.78      0.60 o 
  10   3   5      132.52      133.70      2.57 o 
  11   3   5      198.37      197.09      3.45 o 
  12   3   5        4.70        4.03      0.76 o 
  13   3   5       66.16       75.35      2.45 o 
  14   3   5       55.89       50.63      2.37 o 
   0   4   5        6.04        0.27      0.78 o 
   1   4   5      223.69      177.95      4.20 o 
   2   4   5       93.23      105.28      2.45 o 
   3   4   5      815.74      631.51     11.49 o 
   4   4   5      512.98      473.00      7.70 o 
   5   4   5       73.03       71.82      1.60 o 
   6   4   5       28.77       29.42      0.89 o 
   7   4   5      462.69      444.80      6.31 o 
   8   4   5       11.18       14.16      0.77 o 
   9   4   5      149.32      153.08      3.04 o 
  10   4   5      112.84      114.36      2.44 o 
  11   4   5      232.82      256.21      4.82 o 
  12   4   5       44.67       40.79      1.91 o 
  13   4   5       39.43       40.46      2.26 o 
  14   4   5        6.01        5.02      0.81 o 
   1   5   5        1.36        2.70      0.57 o 
   2   5   5      153.54      133.60      3.96 o 
   3   5   5       18.87       28.18      1.37 o 
   4   5   5       40.62       45.46      1.26 o 
   5   5   5      147.20      159.70      2.68 o 
   6   5   5        4.81        6.52      0.60 o 
   7   5   5        0.82        0.83      0.53 o 
   8   5   5        0.53        0.19      0.63 o 
   9   5   5      112.43      110.56      2.28 o 
  10   5   5       14.11       12.12      0.95 o 
  11   5   5        7.02        5.26      0.73 o 
  12   5   5        8.20        9.09      1.05 o 
  13   5   5        0.23        1.37      1.55 o 
   0   6   5      366.09      371.49      9.29 o 
   1   6   5      779.62      749.70     13.00 o 
   2   6   5        0.45        0.12      0.52 o 
   3   6   5     2551.96     2381.15     36.70 o 
   4   6   5      214.59      221.50      3.88 o 
   5   6   5        8.67       12.04      0.77 o 
   6   6   5       84.14       87.14      1.82 o 
   7   6   5      858.22      885.20     13.48 o 
   8   6   5       88.52       93.55      1.90 o 
   9   6   5       93.72       96.83      2.01 o 
  10   6   5       94.95       92.18      2.36 o 
  11   6   5        3.86        4.67      0.99 o 
  12   6   5       20.97       18.06      1.29 o 
   1   7   5      381.66      381.77      7.34 o 
   2   7   5      310.12      318.11      5.44 o 
   3   7   5      125.44      127.22      2.63 o 
   4   7   5       10.03       11.20      0.81 o 
   5   7   5       23.75       25.61      1.03 o 
   6   7   5        0.89        0.23      0.62 o 
   7   7   5       64.01       66.67      1.50 o 
   8   7   5       85.21       83.48      1.90 o 
   9   7   5       15.99       14.67      0.93 o 
  10   7   5        1.01        0.24      0.59 o 
  11   7   5       64.67       66.50      3.04 o 
   0   8   5      410.05      356.35      9.90 o 
   1   8   5       21.11       17.59      1.09 o 
   2   8   5        2.94        2.43      0.65 o 
   3   8   5        1.65        2.68      0.68 o 
   4   8   5      112.62      105.83      2.29 o 
   5   8   5       25.74       29.67      1.11 o 
   6   8   5        4.83        3.05      0.61 o 
   7   8   5       11.19       10.71      0.91 o 
   8   8   5       12.47       12.90      0.75 o 
   9   8   5       65.37       62.98      2.47 o 
   1   9   5      178.81      164.24      5.05 o 
   2   9   5       71.00       76.72      2.03 o 
   3   9   5        1.90        1.59      0.65 o 
   4   9   5        9.48        7.93      0.76 o 
   5   9   5      444.30      442.74     12.53 o 
   6   9   5       54.62       57.39      2.73 o 
   7   9   5       25.50       19.79      2.52 o 
   0  10   5        4.79        3.76      1.88 o 
   1  10   5        7.68        6.14      1.09 o 
   2  10   5        0.68        0.31      1.88 o 
   3  10   5       10.40       14.13      4.23 o 
   0   0   6     2062.63     1898.79     64.40 o 
   1   0   6     4691.84     4374.19    107.70 o 
   2   0   6       34.69       42.23      1.97 o 
   3   0   6     2905.57     2885.04     63.02 o 
   4   0   6     4228.02     4284.68     92.10 o 
   5   0   6      290.90      340.09      6.84 o 
   6   0   6        8.80       12.80      1.05 o 
   7   0   6        0.93        2.55      1.27 o 
   8   0   6        3.80        3.76      0.75 o 
   9   0   6      185.84      205.21      4.09 o 
  10   0   6      566.13      618.16     12.22 o 
  11   0   6       41.65       45.86      1.97 o 
  12   0   6      198.21      190.87      5.54 o 
  13   0   6       21.68       19.05      1.33 o 
  14   0   6       22.00       23.79      2.06 o 
  15   0   6       27.28       21.64      2.82 o 
   1   1   6      168.54      176.35      2.72 o 
   2   1   6      586.34      569.73      8.91 o 
   3   1   6        5.53        5.24      0.42 o 
   4   1   6        7.81        7.95      0.44 o 
   5   1   6      246.12      233.32      3.29 o 
   6   1   6      579.08      593.71      7.98 o 
   7   1   6        0.25       -0.43      0.44 o 
   8   1   6      200.16      192.64      2.93 o 
   9   1   6        0.30        0.45      0.50 o 
  10   1   6        0.53        0.25      0.60 o 
  11   1   6        5.26        5.70      0.74 o 
  12   1   6       62.26       67.56      1.75 o 
  13   1   6       78.58       83.63      2.50 o 
  14   1   6      187.48      192.19      5.84 o 
  15   1   6        0.20        0.00      0.94 o 
   0   2   6     8145.15     7474.00    300.23 o 
   1   2   6       50.27       44.54      1.04 o 
   2   2   6     2274.06     2391.71     51.02 o 
   3   2   6      963.37      950.08     15.86 o 
   4   2   6     3788.59     3882.29     55.68 o 
   5   2   6        0.07        1.58      0.39 o 
   6   2   6     8899.12     9137.69    127.16 o 
   7   2   6     1030.89      972.44     15.61 o 
   8   2   6      416.18      394.14      6.09 o 
   9   2   6        8.06        5.95      0.63 o 
  10   2   6     1920.87     1982.42     28.86 o 
  11   2   6       43.54       35.80      1.21 o 
  12   2   6       74.73       69.77      2.00 o 
  13   2   6        1.17        1.43      0.72 o 
  14   2   6      119.01      116.40      3.87 o 
   1   3   6        9.06       17.12      0.94 o 
   2   3   6      143.57      157.59      3.20 o 
   3   3   6     1051.54     1267.83     24.59 o 
   4   3   6      263.62      218.76      3.57 o 
   5   3   6      118.23      140.82      2.26 o 
   6   3   6       63.63       43.44      1.22 o 
   7   3   6      155.08      182.82      3.19 o 
   8   3   6      947.99      923.76     13.72 o 
   9   3   6       23.13       28.79      1.12 o 
  10   3   6       13.45       15.92      0.97 o 
  11   3   6        4.31        3.40      0.81 o 
  12   3   6      369.29      348.20      9.85 o 
  13   3   6       13.95       12.44      1.13 o 
  14   3   6       32.19       29.83      1.84 o 
   0   4   6     1143.54     1176.88     41.44 o 
   1   4   6      240.93      201.97      4.35 o 
   2   4   6       21.57       25.02      1.21 o 
   3   4   6       50.10       51.14      1.40 o 
   4   4   6      144.94      164.00      3.25 o 
   5   4   6       44.06       46.59      1.36 o 
   6   4   6      140.77      132.49      2.14 o 
   7   4   6        7.89        7.37      0.64 o 
   8   4   6        1.59        2.49      0.66 o 
   9   4   6        5.26        5.10      0.80 o 
  10   4   6      237.06      227.35      4.09 o 
  11   4   6       34.05       38.08      1.22 o 
  12   4   6       29.76       25.32      1.76 o 
  13   4   6        4.63        6.05      0.92 o 
   1   5   6        4.66        2.96      0.62 o 
   2   5   6      775.30      779.87     16.71 o 
   3   5   6      199.26      195.89      3.81 o 
   4   5   6      512.29      491.19      7.67 o 
   5   5   6      224.67      217.01      3.93 o 
   6   5   6      313.78      318.44      5.36 o 
   7   5   6      130.28      126.99      2.11 o 
   8   5   6      499.28      511.04      7.92 o 
   9   5   6       19.56       18.16      0.98 o 
  10   5   6       25.76       21.96      1.07 o 
  11   5   6       52.98       49.16      1.56 o 
  12   5   6      112.79      117.97      3.41 o 
  13   5   6        1.87        2.32      0.78 o 
   0   6   6      737.62      694.91     15.97 o 
   1   6   6        7.07        6.36      0.65 o 
   2   6   6       37.69       33.29      1.02 o 
   3   6   6        3.05        1.55      0.56 o 
   4   6   6      201.13      193.04      3.54 o 
   5   6   6        0.51        0.94      0.60 o 
   6   6   6       53.22       50.93      1.37 o 
   7   6   6        0.00        0.93      0.56 o 
   8   6   6      103.22      100.41      2.11 o 
   9   6   6       14.05       15.17      1.10 o 
  10   6   6       48.38       45.21      2.09 o 
  11   6   6        0.11        1.05      0.81 o 
  12   6   6        0.17       -0.60      0.60 o 
   1   7   6       40.61       37.89      1.44 o 
   2   7   6     1362.64     1346.46     23.28 o 
   3   7   6       11.88       14.19      0.80 o 
   4   7   6      677.19      695.43     11.24 o 
   5   7   6        4.44        4.73      0.63 o 
   6   7   6       86.21       79.03      1.76 o 
   7   7   6      145.57      152.34      2.66 o 
   8   7   6      832.83      867.52     17.42 o 
   9   7   6       15.55       16.71      1.19 o 
  10   7   6       29.70       30.93      2.36 o 
   0   8   6      156.56      148.27      4.29 o 
   1   8   6       15.41       20.70      1.13 o 
   2   8   6        0.33        0.25      0.65 o 
   3   8   6        2.11        5.09      0.69 o 
   4   8   6       14.77       10.83      0.78 o 
   5   8   6        0.80        0.43      0.51 o 
   6   8   6        3.04        1.35      0.63 o 
   7   8   6        6.86        7.89      0.74 o 
   8   8   6        3.10        1.74      0.62 o 
   9   8   6        3.81        2.91      0.70 o 
   1   9   6       10.21        8.13      0.86 o 
   2   9   6       11.09        4.70      0.78 o 
   3   9   6       22.91       24.17      1.39 o 
   4   9   6       58.04       64.89      2.25 o 
   5   9   6        1.54        1.28      0.63 o 
   6   9   6        2.44        2.03      0.50 o 
   7   9   6       22.58       24.07      3.90 o 
   0  10   6      225.39      229.83     22.58 o 
   1  10   6       17.13       16.17      1.57 o 
   2  10   6       42.77       37.87      6.58 o 
   1   1   7     1490.27     1437.03     22.27 o 
   2   1   7     1152.11     1186.40     20.55 o 
   3   1   7      508.53      449.54      7.09 o 
   4   1   7      218.26      207.96      2.94 o 
   5   1   7      893.69      792.90     10.58 o 
   6   1   7      355.57      383.41      5.70 o 
   7   1   7       11.38       13.27      0.69 o 
   8   1   7      610.91      574.84      7.52 o 
   9   1   7      304.25      321.05      4.85 o 
  10   1   7       29.15       33.79      1.12 o 
  11   1   7        1.68        2.47      0.74 o 
  12   1   7      214.52      211.25      4.06 o 
  13   1   7      101.15      104.36      3.17 o 
  14   1   7       76.53       80.82      2.99 o 
   0   2   7     1410.34     1457.60     58.28 o 
   1   2   7       90.00      105.20      2.29 o 
   2   2   7        1.34        5.04      0.55 o 
   3   2   7        1.80        1.54      0.37 o 
   4   2   7      172.79      149.85      2.39 o 
   5   2   7     2793.53     2935.97     41.46 o 
   6   2   7     1267.69     1220.14     17.68 o 
   7   2   7      250.24      276.76      4.22 o 
   8   2   7      112.00      113.49      2.06 o 
   9   2   7      882.44      857.23     11.53 o 
  10   2   7      326.21      318.20      5.22 o 
  11   2   7      283.89      286.46      5.37 o 
  12   2   7       26.84       26.64      1.24 o 
  13   2   7      131.31      117.10      4.91 o 
  14   2   7       30.21       27.58      1.76 o 
   1   3   7     1607.46     1621.27     29.75 o 
   2   3   7     4661.09     4824.06     87.28 o 
   3   3   7       19.40       21.52      0.91 o 
   4   3   7      893.25      982.20     14.25 o 
   5   3   7     1069.83     1039.18     15.55 o 
   6   3   7      545.10      569.23      8.35 o 
   7   3   7      315.28      290.24      4.05 o 
   8   3   7      586.04      581.90      8.65 o 
   9   3   7       22.43       28.45      1.08 o 
  10   3   7       14.16       14.08      0.94 o 
  11   3   7       56.09       60.05      2.26 o 
  12   3   7        0.22        0.38      0.73 o 
  13   3   7       17.01       15.24      1.22 o 
  14   3   7       97.13       94.06      6.43 o 
   0   4   7     2878.67     2902.98     95.67 o 
   1   4   7      266.56      294.03      5.99 o 
   2   4   7      174.72      165.39      3.09 o 
   3   4   7     1142.40     1205.96     20.87 o 
   4   4   7     1614.76     1562.84     26.14 o 
   5   4   7        0.00        0.50      0.46 o 
   6   4   7       87.05       78.20      1.45 o 
   7   4   7      309.14      297.29      4.23 o 
   8   4   7        4.35        3.06      0.67 o 
   9   4   7        0.96        1.03      0.62 o 
  10   4   7      161.15      160.67      3.28 o 
  11   4   7      119.16      128.84      2.59 o 
  12   4   7       57.71       48.56      2.44 o 
  13   4   7        9.79        8.25      1.43 o 
   1   5   7       73.08       77.67      1.79 o 
   2   5   7        0.86        0.81      0.54 o 
   3   5   7        6.71        5.86      0.51 o 
   4   5   7       67.31       69.13      1.52 o 
   5   5   7       67.92       63.29      1.46 o 
   6   5   7        1.43        1.93      0.56 o 
   7   5   7       13.38       22.15      0.89 o 
   8   5   7       26.95       24.15      1.01 o 
   9   5   7       41.34       43.68      1.50 o 
  10   5   7        3.10        3.30      0.71 o 
  11   5   7        0.01       -0.28      0.71 o 
  12   5   7        2.88        1.95      0.89 o 
   0   6   7     1025.80     1009.94     22.29 o 
   1   6   7      336.65      333.41      5.89 o 
   2   6   7      137.00      121.77      2.53 o 
   3   6   7      250.86      240.19      4.15 o 
   4   6   7      892.05      898.47     14.83 o 
   5   6   7      117.68      130.51      2.52 o 
   6   6   7      447.36      471.52      7.47 o 
   7   6   7       45.52       46.92      1.16 o 
   8   6   7      239.65      239.74      4.15 o 
   9   6   7        3.76        1.78      0.66 o 
  10   6   7      127.42      129.48      3.22 o 
  11   6   7        0.69        1.19      0.67 o 
   1   7   7       65.69       60.92      1.93 o 
   2   7   7      122.65      133.05      2.70 o 
   3   7   7        2.50       -0.66      0.66 o 
   4   7   7       47.60       42.61      1.31 o 
   5   7   7        0.26        0.86      0.60 o 
   6   7   7       46.85       56.42      1.35 o 
   7   7   7        5.96        7.16      0.64 o 
   8   7   7        6.84        7.91      0.82 o 
   9   7   7       55.78       62.11      3.36 o 
  10   7   7       10.39       11.46      0.91 o 
   0   8   7     1114.94     1128.38     41.91 o 
   1   8   7      113.44      108.83      3.37 o 
   2   8   7        4.99        5.07      0.79 o 
   3   8   7       50.64       43.36      1.39 o 
   4   8   7      203.09      233.01      4.75 o 
   5   8   7      118.44      131.40      2.35 o 
   6   8   7      127.33      126.83      2.90 o 
   7   8   7        0.49        0.07      0.59 o 
   8   8   7        2.40        2.02      0.54 o 
   9   8   7       44.91       44.21      2.94 o 
   1   9   7       96.19      102.69      4.91 o 
   2   9   7      110.76      109.56      4.64 o 
   3   9   7        5.98        3.72      0.72 o 
   4   9   7      161.58      159.13      4.06 o 
   5   9   7      109.12      111.16      4.35 o 
   6   9   7       41.28       34.85      1.40 o 
   0  10   7        0.18        1.88      1.88 o 
   1  10   7        0.04        0.00      0.94 o 
   0   0   8     2227.74     2420.59    101.02 o 
   1   0   8     2858.92     2932.57     66.54 o 
   2   0   8       78.15       87.77      2.24 o 
   3   0   8     3299.36     3276.48     68.12 o 
   4   0   8        0.37        1.59      0.68 o 
   5   0   8      212.60      245.90      5.02 o 
   6   0   8        3.84        2.43      0.69 o 
   7   0   8      115.83      114.79      2.94 o 
   8   0   8        0.26        1.68      0.64 o 
   9   0   8       63.30       54.46      1.88 o 
  10   0   8      506.21      530.47     11.27 o 
  11   0   8      120.28      119.87      3.21 o 
  12   0   8       15.10       20.05      1.22 o 
  13   0   8       20.12       21.01      2.07 o 
  14   0   8      213.64      201.55     18.34 o 
   1   1   8      894.25      898.81     15.05 o 
   2   1   8     3531.76     3739.68     64.25 o 
   3   1   8      269.51      339.20      5.01 o 
   4   1   8        2.65        2.70      0.47 o 
   5   1   8     1653.15     1779.31     25.61 o 
   6   1   8      131.93      141.13      2.62 o 
   7   1   8       99.85      103.19      1.91 o 
   8   1   8        0.70        0.77      0.58 o 
   9   1   8      123.59      115.63      2.45 o 
  10   1   8      129.75      129.37      2.43 o 
  11   1   8        1.21        1.10      0.64 o 
  12   1   8       21.21       22.16      1.35 o 
  13   1   8        4.53        4.37      0.88 o 
  14   1   8       35.13       34.43      1.84 o 
   0   2   8       91.93      109.95      5.75 o 
   1   2   8       91.05       70.81      1.50 o 
   2   2   8       35.49       43.16      1.05 o 
   3   2   8      930.05      814.86     11.48 o 
   4   2   8      224.35      238.29      3.93 o 
   5   2   8      350.34      349.47      5.37 o 
   6   2   8        0.30       -0.11      0.52 o 
   7   2   8       69.54       57.69      1.18 o 
   8   2   8       20.52       21.10      0.84 o 
   9   2   8       69.89       77.48      1.73 o 
  10   2   8      100.79      100.85      2.18 o 
  11   2   8      112.77      110.07      2.43 o 
  12   2   8       12.70        8.87      0.91 o 
  13   2   8       44.21       53.62      2.28 o 
  14   2   8       25.93       20.32      1.37 o 
   1   3   8     2579.73     2512.96     43.38 o 
   2   3   8      714.95      828.49     15.06 o 
   3   3   8      677.27      717.11     12.13 o 
   4   3   8       78.49       80.03      1.51 o 
   5   3   8      412.12      347.95      5.62 o 
   6   3   8       48.76       56.84      1.11 o 
   7   3   8       57.79       46.96      1.08 o 
   8   3   8        9.96       14.75      0.78 o 
   9   3   8        0.73        0.34      0.62 o 
  10   3   8      155.53      147.41      2.94 o 
  11   3   8       76.38       80.66      1.99 o 
  12   3   8        0.80        0.51      0.62 o 
  13   3   8        1.03       -0.56      0.71 o 
   0   4   8      565.33      577.21     17.70 o 
   1   4   8       18.29       26.06      0.84 o 
   2   4   8       23.39       22.40      0.86 o 
   3   4   8      172.79      196.01      4.08 o 
   4   4   8       94.25      105.67      1.85 o 
   5   4   8      164.31      153.39      2.57 o 
   6   4   8        1.27        1.21      0.51 o 
   7   4   8        5.99        4.18      0.61 o 
   8   4   8        0.60        0.23      0.58 o 
   9   4   8      119.76      109.03      2.33 o 
  10   4   8        1.54        1.11      0.68 o 
  11   4   8        1.74        1.15      0.71 o 
  12   4   8        0.14        0.75      0.74 o 
  13   4   8       14.96       14.38      1.01 o 
   1   5   8     1233.42     1131.36     17.01 o 
   2   5   8      139.55      142.93      2.72 o 
   3   5   8        0.36        0.19      0.50 o 
   4   5   8       27.82       31.80      1.04 o 
   5   5   8     1372.61     1378.56     20.85 o 
   6   5   8        1.19        0.10      0.61 o 
   7   5   8      151.67      161.17      2.67 o 
   8   5   8        0.98        1.57      0.67 o 
   9   5   8      141.14      150.84      3.08 o 
  10   5   8        1.88        1.57      0.69 o 
  11   5   8       50.43       57.37      2.19 o 
  12   5   8        6.92        4.52      1.24 o 
   0   6   8      179.89      179.00      4.38 o 
   1   6   8       34.88       40.95      1.62 o 
   2   6   8      139.56      129.23      2.97 o 
   3   6   8       53.92       57.18      1.71 o 
   4   6   8      298.24      306.53      5.34 o 
   5   6   8      254.50      269.75      4.61 o 
   6   6   8      160.14      172.15      3.02 o 
   7   6   8        9.89       10.85      0.75 o 
   8   6   8       24.91       22.74      1.30 o 
   9   6   8      106.30      111.62      3.95 o 
  10   6   8       68.45       66.61      2.52 o 
  11   6   8        3.32        2.31      0.57 o 
   1   7   8      766.86      759.17     14.58 o 
   2   7   8      300.65      274.38      4.96 o 
   3   7   8      175.24      162.37      3.19 o 
   4   7   8      145.89      135.87      2.85 o 
   5   7   8      474.65      471.25      7.47 o 
   6   7   8       87.47       83.58      1.69 o 
   7   7   8        6.18        7.48      0.62 o 
   8   7   8       41.18       31.32      2.16 o 
   9   7   8       68.73       68.37      2.36 o 
  10   7   8        0.26       -0.13      0.70 o 
   0   8   8      117.54      112.91      7.22 o 
   1   8   8       77.52       71.13      3.51 o 
   2   8   8       19.30       21.11      1.15 o 
   3   8   8      326.19      323.39      6.66 o 
   4   8   8      104.31      103.41      2.40 o 
   5   8   8       11.75       10.48      0.73 o 
   6   8   8        6.90        7.17      0.70 o 
   7   8   8       91.41       94.10      3.37 o 
   8   8   8       10.07        6.58      0.66 o 
   1   9   8        8.88       11.07      1.08 o 
   2   9   8       11.73        9.15      0.81 o 
   3   9   8       22.44       25.24      1.87 o 
   4   9   8       56.61       59.85      1.94 o 
   5   9   8        4.41        5.99      0.66 o 
   6   9   8        0.33        0.47      0.59 o 
   1   1   9     2490.49     2416.77     36.33 o 
   2   1   9     5289.48     5391.42     84.15 o 
   3   1   9       43.23       64.32      1.34 o 
   4   1   9     1203.77     1113.51     16.38 o 
   5   1   9      876.91      857.09     13.71 o 
   6   1   9      715.46      715.52     11.24 o 
   7   1   9      706.31      699.49      9.37 o 
   8   1   9     1324.80     1331.97     20.18 o 
   9   1   9       19.19       20.17      0.98 o 
  10   1   9        0.08       -0.11      0.66 o 
  11   1   9      144.26      143.28      2.92 o 
  12   1   9      203.48      196.46      6.63 o 
  13   1   9       44.10       42.59      2.21 o 
  14   1   9       40.61       39.92      2.42 o 
   0   2   9      345.40      333.03      9.50 o 
   1   2   9      414.06      434.89      7.82 o 
   2   2   9      297.38      306.05      5.00 o 
   3   2   9       87.81       92.47      1.80 o 
   4   2   9      640.39      669.96      9.88 o 
   5   2   9        3.86        5.71      0.54 o 
   6   2   9      913.47      891.17     11.55 o 
   7   2   9      231.18      230.10      3.18 o 
   8   2   9       34.59       35.98      1.08 o 
   9   2   9      142.06      135.86      2.54 o 
  10   2   9      423.42      416.92      6.93 o 
  11   2   9        7.46        6.53      0.75 o 
  12   2   9       30.41       32.36      1.86 o 
  13   2   9       10.17        7.60      1.79 o 
  14   2   9       43.27       41.39      4.70 o 
   1   3   9      124.67       98.92      2.27 o 
   2   3   9      680.25      629.45     11.61 o 
   3   3   9       12.26        8.35      0.57 o 
   4   3   9      257.91      263.31      4.71 o 
   5   3   9      344.53      308.44      4.44 o 
   6   3   9      205.18      188.59      2.60 o 
   7   3   9        0.76        1.01      0.51 o 
   8   3   9      236.97      238.28      3.56 o 
   9   3   9      370.72      358.00      5.50 o 
  10   3   9       75.28       63.38      1.63 o 
  11   3   9        1.19       -0.02      0.67 o 
  12   3   9      118.43      118.56      3.80 o 
  13   3   9       68.10       52.39      2.20 o 
   0   4   9      376.53      269.32      9.00 o 
   1   4   9        1.33        0.30      0.75 o 
   2   4   9       20.49       22.06      1.11 o 
   3   4   9      259.52      231.87      3.92 o 
   4   4   9      129.24      109.50      1.84 o 
   5   4   9      137.37      124.88      2.07 o 
   6   4   9       57.41       45.82      1.16 o 
   7   4   9       18.46       18.27      0.90 o 
   8   4   9        4.76        2.35      0.69 o 
   9   4   9      407.92      390.63      6.37 o 
  10   4   9      140.96      147.89      3.07 o 
  11   4   9        4.63        6.14      0.83 o 
  12   4   9       53.70       57.69      2.57 o 
  13   4   9       39.05       31.34      1.76 o 
   1   5   9        6.66        8.30      0.70 o 
   2   5   9       11.32        6.83      0.68 o 
   3   5   9       13.29       17.53      0.80 o 
   4   5   9       43.73       45.38      1.20 o 
   5   5   9        1.76       -0.50      0.58 o 
   6   5   9       12.20        9.71      0.76 o 
   7   5   9       23.09       18.57      1.00 o 
   8   5   9       47.11       41.30      1.45 o 
   9   5   9        4.49        3.06      0.75 o 
  10   5   9        9.61       12.37      1.08 o 
  11   5   9       71.30       69.63      2.45 o 
  12   5   9        4.66        2.88      0.76 o 
   0   6   9     1911.52     1828.75     37.00 o 
   1   6   9      167.50      153.80      3.03 o 
   2   6   9      459.13      459.53      8.55 o 
   3   6   9       49.65       46.84      1.69 o 
   4   6   9     1012.17      986.48     15.70 o 
   5   6   9      731.01      759.83     11.71 o 
   6   6   9     1217.89     1229.45     19.10 o 
   7   6   9        6.91        4.53      0.62 o 
   8   6   9       40.15       32.70      1.55 o 
   9   6   9      222.63      232.88      5.12 o 
  10   6   9      343.23      343.28      9.50 o 
  11   6   9       31.42       27.78      1.32 o 
   1   7   9      140.73      118.67      2.92 o 
   2   7   9        1.78        1.05      0.72 o 
   3   7   9        9.08       10.79      0.87 o 
   4   7   9       31.40       34.90      1.17 o 
   5   7   9       21.78       23.60      1.12 o 
   6   7   9        0.38        0.12      0.49 o 
   7   7   9       71.10       60.73      1.49 o 
   8   7   9       94.63       98.39      3.05 o 
   9   7   9        1.88        1.80      0.56 o 
   0   8   9      326.61      291.02     19.79 o 
   1   8   9      134.41      121.08      5.08 o 
   2   8   9        8.46        7.07      0.91 o 
   3   8   9       18.99       19.50      1.22 o 
   4   8   9      137.17      130.81      2.90 o 
   5   8   9        2.47        1.41      0.54 o 
   6   8   9       40.67       42.39      1.35 o 
   7   8   9        9.34        7.78      0.80 o 
   8   8   9        1.93        0.94      0.58 o 
   1   9   9        2.41        2.59      0.67 o 
   2   9   9       89.56       92.62      5.08 o 
   3   9   9        6.31        5.31      0.80 o 
   4   9   9        5.38        4.47      0.67 o 
   5   9   9       27.96       29.50      1.87 o 
   0   0  10     4463.09     4097.36    121.97 o 
   1   0  10       32.55       23.23      1.09 o 
   2   0  10      168.99      136.52      3.75 o 
   3   0  10      188.89      260.68      6.72 o 
   4   0  10      913.17      842.60     20.51 o 
   5   0  10       82.01       58.37      2.06 o 
   6   0  10     1810.62     1718.45     30.42 o 
   7   0  10     1268.75     1198.10     25.32 o 
   8   0  10      101.73      109.78      3.18 o 
   9   0  10      259.72      255.89      8.17 o 
  10   0  10     1865.81     1907.81     77.39 o 
  11   0  10      753.40      736.49     22.54 o 
  12   0  10      305.65      291.22     14.53 o 
  13   0  10        2.48        3.76      2.82 o 
   1   1  10      135.96      140.69      2.39 o 
   2   1  10     1632.75     1837.80     28.86 o 
   3   1  10      332.36      353.67      5.97 o 
   4   1  10      370.56      355.85      5.60 o 
   5   1  10        1.11        1.22      0.45 o 
   6   1  10       77.15       77.13      1.58 o 
   7   1  10      152.54      149.67      2.65 o 
   8   1  10       16.23       18.67      1.22 o 
   9   1  10        0.28        0.50      0.91 o 
  10   1  10      138.44      129.28      2.72 o 
  11   1  10      143.00      144.89      3.70 o 
  12   1  10        6.72        4.97      0.84 o 
  13   1  10        5.75        3.68      1.01 o 
   0   2  10        3.86        3.90      0.58 o 
   1   2  10      488.87      485.32      8.29 o 
   2   2  10      270.98      271.09      4.81 o 
   3   2  10      822.71      798.91     12.37 o 
   4   2  10      381.54      368.72      5.73 o 
   5   2  10      101.64      104.94      1.96 o 
   6   2  10      531.34      528.61      6.66 o 
   7   2  10       11.70       10.22      0.71 o 
   8   2  10      221.27      205.94      3.17 o 
   9   2  10      116.62      109.49      2.25 o 
  10   2  10      140.35      130.81      2.64 o 
  11   2  10        1.77        1.33      0.60 o 
  12   2  10       17.74       18.04      1.78 o 
  13   2  10       52.67       50.68      3.74 o 
   1   3  10        1.52        0.58      0.42 o 
   2   3  10     1077.66     1000.11     18.44 o 
   3   3  10       23.59       34.28      1.23 o 
   4   3  10      104.85      101.92      1.86 o 
   5   3  10       14.63       22.79      0.78 o 
   6   3  10       75.30       90.86      1.72 o 
   7   3  10       76.40       71.70      1.40 o 
   8   3  10      610.79      595.00      8.20 o 
   9   3  10        0.18        0.29      0.59 o 
  10   3  10       33.52       27.65      1.50 o 
  11   3  10       29.83       22.67      1.30 o 
  12   3  10      166.10      159.89      5.11 o 
  13   3  10       14.18       10.76      1.36 o 
   0   4  10     1681.82     1688.55     34.55 o 
   1   4  10      282.51      255.55      4.28 o 
   2   4  10        6.16        5.62      0.63 o 
   3   4  10        1.51        1.04      0.50 o 
   4   4  10      209.48      209.72      3.52 o 
   5   4  10      162.82      159.28      2.66 o 
   6   4  10       83.17       84.01      1.71 o 
   7   4  10       12.28       13.69      0.81 o 
   8   4  10       32.68       32.60      1.24 o 
   9   4  10       70.15       62.56      1.76 o 
  10   4  10       11.61        8.16      0.79 o 
  11   4  10        1.53        1.57      0.69 o 
  12   4  10       32.93       34.62      1.56 o 
   1   5  10        2.65        2.83      0.70 o 
   2   5  10     1996.29     1892.34     30.23 o 
   3   5  10       12.39       12.52      0.82 o 
   4   5  10      324.61      296.20      4.99 o 
   5   5  10        0.70        0.27      0.61 o 
   6   5  10      745.73      700.78     11.01 o 
   7   5  10        1.34        0.07      0.65 o 
   8   5  10      430.75      423.00      7.16 o 
   9   5  10       91.02       94.06      2.12 o 
  10   5  10       11.18        9.14      1.33 o 
  11   5  10        0.74        2.94      0.87 o 
   0   6  10        0.16       -0.67      0.89 o 
   1   6  10      108.26      109.18      2.30 o 
   2   6  10      108.47      108.57      2.25 o 
   3   6  10        2.45        1.83      0.70 o 
   4   6  10       15.39       16.64      0.90 o 
   5   6  10        2.42        6.45      0.77 o 
   6   6  10      113.97      108.04      2.59 o 
   7   6  10        0.50        0.95      0.60 o 
   8   6  10       32.36       34.65      1.31 o 
   9   6  10       14.05       15.51      1.12 o 
  10   6  10       17.93       15.08      1.17 o 
   1   7  10        3.02        1.66      0.83 o 
   2   7  10       25.90       29.05      1.54 o 
   3   7  10        9.17       10.04      0.87 o 
   4   7  10       58.06       57.02      1.52 o 
   5   7  10       14.31       18.59      0.99 o 
   6   7  10        0.75        0.51      0.53 o 
   7   7  10        1.35        0.17      0.54 o 
   8   7  10       61.65       70.57      2.52 o 
   9   7  10        5.10        4.70      0.89 o 
   0   8  10      417.53      447.52     15.55 o 
   1   8  10       12.80       13.23      1.01 o 
   2   8  10       18.68       17.75      0.96 o 
   3   8  10        0.26        0.15      0.49 o 
   4   8  10      186.20      193.95      5.09 o 
   5   8  10        1.36        3.03      0.53 o 
   6   8  10      104.11      114.43      2.76 o 
   7   8  10        5.20        4.75      0.69 o 
   1   9  10       15.50       15.92      2.59 o 
   2   9  10      103.81      110.50      3.68 o 
   3   9  10       17.65       15.68      1.19 o 
   4   9  10       80.76       83.04      2.75 o 
   1   1  11      252.50      216.82      4.33 o 
   2   1  11        6.12        2.13      0.47 o 
   3   1  11       48.28       48.35      1.21 o 
   4   1  11      169.36      176.32      3.21 o 
   5   1  11      101.99       82.67      1.45 o 
   6   1  11       57.22       46.85      1.18 o 
   7   1  11       35.69       41.49      1.25 o 
   8   1  11        7.11        8.31      0.76 o 
   9   1  11        1.39        0.76      0.73 o 
  10   1  11        0.14       -0.18      0.87 o 
  11   1  11       10.92       12.42      1.25 o 
  12   1  11       28.12       24.20      1.68 o 
  13   1  11       20.80       19.54      1.76 o 
   0   2  11      231.79      221.94      6.65 o 
   1   2  11       86.20       57.01      1.78 o 
   2   2  11        8.95       14.02      0.73 o 
   3   2  11      499.92      474.01      8.20 o 
   4   2  11       73.31       72.30      1.51 o 
   5   2  11      333.91      314.90      4.65 o 
   6   2  11       31.13       29.15      0.93 o 
   7   2  11       71.64       71.16      1.50 o 
   8   2  11       95.12       91.56      1.80 o 
   9   2  11       24.66       21.60      1.21 o 
  10   2  11        2.93        3.07      0.69 o 
  11   2  11       12.93       12.66      0.95 o 
  12   2  11        0.35        1.09      0.95 o 
  13   2  11        7.95        8.47      1.11 o 
   1   3  11       66.23       61.18      2.80 o 
   2   3  11        8.14        8.35      0.86 o 
   3   3  11       32.87       32.88      0.97 o 
   4   3  11        7.13        7.90      0.61 o 
   5   3  11      361.75      358.74      5.18 o 
   6   3  11       18.94       18.41      0.80 o 
   7   3  11        8.36        8.25      0.71 o 
   8   3  11       14.45       11.64      0.80 o 
   9   3  11       47.63       44.18      1.71 o 
  10   3  11       11.32       10.03      1.00 o 
  11   3  11       16.71       17.66      1.08 o 
  12   3  11       34.82       28.18      1.50 o 
   0   4  11       30.78       39.95      2.57 o 
   1   4  11      978.53      909.00     16.12 o 
   2   4  11        0.02        0.71      0.59 o 
   3   4  11      986.62      954.75     13.74 o 
   4   4  11       58.25       61.29      1.44 o 
   5   4  11       78.85       77.68      1.63 o 
   6   4  11        4.61        6.33      0.67 o 
   7   4  11      459.97      446.96      6.39 o 
   8   4  11        9.94        9.20      0.79 o 
   9   4  11      154.03      152.60      3.24 o 
  10   4  11       86.93       87.90      2.92 o 
  11   4  11       27.23       33.11      1.99 o 
  12   4  11        7.86        5.17      0.72 o 
   1   5  11      142.27      158.36      3.46 o 
   2   5  11     1705.36     1668.38     26.63 o 
   3   5  11       10.32        9.71      0.85 o 
   4   5  11       40.79       49.09      1.36 o 
   5   5  11      246.82      247.11      4.13 o 
   6   5  11       85.03       94.89      1.99 o 
   7   5  11        2.46        1.29      0.63 o 
   8   5  11       11.00       10.89      0.84 o 
   9   5  11       15.62       14.42      1.00 o 
  10   5  11        5.90        4.97      0.91 o 
  11   5  11        3.30        2.05      0.82 o 
   0   6  11       60.13       62.39      2.55 o 
   1   6  11       74.41       74.40      2.22 o 
   2   6  11        8.11        7.81      0.80 o 
   3   6  11      222.54      234.24      4.42 o 
   4   6  11        4.39        3.96      0.70 o 
   5   6  11       21.83       21.89      0.97 o 
   6   6  11       34.24       33.51      1.55 o 
   7   6  11       56.91       64.21      2.18 o 
   8   6  11       42.96       34.18      1.47 o 
   9   6  11        0.69        0.94      0.48 o 
  10   6  11       14.98       11.09      0.95 o 
   1   7  11      112.43      116.27      3.26 o 
   2   7  11      108.73      107.18      3.10 o 
   3   7  11       39.23       38.56      1.63 o 
   4   7  11       47.40       40.50      2.02 o 
   5   7  11       52.78       60.43      1.50 o 
   6   7  11        7.40        4.55      0.62 o 
   7   7  11       12.66       11.12      1.24 o 
   8   7  11        1.44        0.40      0.71 o 
   9   7  11       36.43       42.35      2.66 o 
   0   8  11       65.59       65.93      4.73 o 
   1   8  11      120.98      124.73      4.98 o 
   2   8  11        0.74        0.47      0.58 o 
   3   8  11      234.34      252.24      6.84 o 
   4   8  11        0.35        0.16      0.56 o 
   5   8  11        2.11        2.45      0.57 o 
   6   8  11        5.79        5.89      0.81 o 
   1   9  11       60.40       66.23      2.55 o 
   2   9  11        0.79        1.18      0.47 o 
   3   9  11        1.28        1.08      0.57 o 
   0   0  12    10703.89    11262.07    353.92 o 
   1   0  12     3083.02     3143.98     71.68 o 
   2   0  12      334.45      322.67      7.28 o 
   3   0  12      990.84      960.76     23.21 o 
   4   0  12     2249.81     2218.68     49.79 o 
   5   0  12        4.58        6.17      0.88 o 
   6   0  12     1649.37     1639.57     34.37 o 
   7   0  12       45.00       44.34      1.99 o 
   8   0  12      110.97      114.02      4.14 o 
   9   0  12      177.18      167.28      5.73 o 
  10   0  12      213.16      216.19      8.86 o 
  11   0  12        6.04        2.32      1.29 o 
  12   0  12       43.12       43.12      3.13 o 
  13   0  12        7.31       10.35      2.82 o 
   1   1  12        0.37        1.18      0.55 o 
   2   1  12        4.85        1.33      0.54 o 
   3   1  12       42.70       42.14      1.26 o 
   4   1  12       17.62       20.60      0.78 o 
   5   1  12      173.27      180.11      3.07 o 
   6   1  12       76.40       79.84      1.83 o 
   7   1  12      865.83      827.25     12.79 o 
   8   1  12       73.33       64.95      1.76 o 
   9   1  12       57.18       49.91      2.17 o 
  10   1  12      142.13      137.44      6.28 o 
  11   1  12      169.82      149.92      6.09 o 
  12   1  12        2.39        1.22      1.49 o 
  13   1  12       34.53       28.70      3.88 o 
   0   2  12      469.71      427.68     11.77 o 
   1   2  12       13.60       16.93      0.98 o 
   2   2  12      144.77      150.14      3.10 o 
   3   2  12      979.67      934.95     14.96 o 
   4   2  12      365.62      334.88      5.04 o 
   5   2  12      170.88      173.09      2.87 o 
   6   2  12      168.14      166.83      2.87 o 
   7   2  12      234.38      234.80      3.91 o 
   8   2  12        0.57        1.42      0.65 o 
   9   2  12       43.05       41.58      1.93 o 
  10   2  12       91.04       90.41      4.36 o 
  11   2  12        1.13        0.94      0.49 o 
  12   2  12        4.27        3.20      1.11 o 
   1   3  12      447.15      422.75      7.72 o 
   2   3  12      364.66      331.44      6.75 o 
   3   3  12       41.41       37.55      1.45 o 
   4   3  12      605.63      615.88      9.55 o 
   5   3  12       38.62       50.63      1.27 o 
   6   3  12       21.44       20.88      0.87 o 
   7   3  12      144.57      131.23      2.33 o 
   8   3  12      428.26      436.77      6.52 o 
   9   3  12        0.92        0.06      0.70 o 
  10   3  12        1.05        1.73      0.59 o 
  11   3  12       33.41       35.34      1.67 o 
  12   3  12       43.17       39.45      2.04 o 
   0   4  12      174.89      166.77      4.51 o 
   1   4  12      135.45      132.91      2.61 o 
   2   4  12        8.52        7.12      0.74 o 
   3   4  12        9.43        6.66      0.75 o 
   4   4  12      148.94      165.31      3.14 o 
   5   4  12       91.65       90.56      1.87 o 
   6   4  12        1.69        1.76      0.59 o 
   7   4  12       25.65       26.47      1.09 o 
   8   4  12        0.05        0.53      0.68 o 
   9   4  12        0.24        0.43      0.56 o 
  10   4  12        3.20        1.25      0.64 o 
  11   4  12       55.44       52.08      1.72 o 
   1   5  12        4.29        6.83      0.89 o 
   2   5  12     3225.05     3179.33     51.58 o 
   3   5  12      273.09      268.01      5.66 o 
   4   5  12      251.28      251.76      4.21 o 
   5   5  12       37.87       36.43      1.22 o 
   6   5  12      491.02      484.14      7.69 o 
   7   5  12      377.75      385.60      8.15 o 
   8   5  12      204.30      203.63      4.77 o 
   9   5  12        3.42        2.26      0.62 o 
  10   5  12        3.50        1.65      0.54 o 
  11   5  12       77.30       73.32      2.76 o 
   0   6  12       53.40       48.99      1.97 o 
   1   6  12        7.37        7.18      0.88 o 
   2   6  12       19.20       17.71      0.94 o 
   3   6  12        0.36       -0.20      0.60 o 
   4   6  12        5.32        2.57      0.64 o 
   5   6  12       21.83       21.80      1.09 o 
   6   6  12        6.32        4.81      0.60 o 
   7   6  12       21.57       13.96      0.91 o 
   8   6  12       29.86       29.84      1.45 o 
   9   6  12        9.93        7.81      0.79 o 
   1   7  12       67.58       65.83      1.83 o 
   2   7  12      151.15      154.08      3.43 o 
   3   7  12        0.05        0.77      0.57 o 
   4   7  12       61.18       63.52      1.66 o 
   5   7  12       74.79       72.07      1.84 o 
   6   7  12       58.67       56.83      1.77 o 
   7   7  12       12.76       12.01      0.88 o 
   8   7  12       29.45       26.88      1.73 o 
   0   8  12      211.20      239.15     10.84 o 
   1   8  12       29.45       32.16      2.50 o 
   2   8  12       10.54        9.17      0.95 o 
   3   8  12       30.26       27.65      1.35 o 
   4   8  12       34.57       34.29      1.57 o 
   5   8  12        1.44        1.11      0.52 o 
   6   8  12       72.94       72.97      3.61 o 
   1   1  13      132.77      114.83      2.42 o 
   2   1  13     1108.07     1087.77     16.54 o 
   3   1  13      353.54      340.91      4.97 o 
   4   1  13      863.80      847.12     13.04 o 
   5   1  13      202.97      202.91      3.73 o 
   6   1  13       41.91       35.70      1.34 o 
   7   1  13      284.47      295.85      5.37 o 
   8   1  13     1076.88     1067.56     21.62 o 
   9   1  13      120.81      117.11      5.03 o 
  10   1  13       43.95       46.69      1.94 o 
  11   1  13       12.17       10.16      1.49 o 
  12   1  13      209.62      203.95      6.81 o 
   0   2  13       56.96       55.86      2.48 o 
   1   2  13      150.59      138.26      2.66 o 
   2   2  13      413.18      412.48      6.71 o 
   3   2  13       56.23       50.79      1.26 o 
   4   2  13      102.99      102.81      1.95 o 
   5   2  13       85.17       82.25      1.75 o 
   6   2  13      320.32      317.04      5.10 o 
   7   2  13       28.80       29.11      1.18 o 
   8   2  13       47.56       46.16      2.09 o 
   9   2  13        7.16        6.69      0.97 o 
  10   2  13       76.81       73.28      2.58 o 
  11   2  13        7.17        5.39      1.01 o 
  12   2  13       12.53       10.77      1.22 o 
   1   3  13       13.96       17.06      0.87 o 
   2   3  13      116.86      117.00      2.68 o 
   3   3  13        1.98        1.71      0.67 o 
   4   3  13      210.80      204.48      3.71 o 
   5   3  13       29.08       30.57      1.10 o 
   6   3  13       48.54       46.94      1.27 o 
   7   3  13       10.60        9.01      0.76 o 
   8   3  13       41.18       38.04      1.70 o 
   9   3  13       28.89       34.48      1.34 o 
  10   3  13       45.45       51.51      1.89 o 
  11   3  13       12.30       12.01      0.95 o 
  12   3  13        8.87        8.87      1.57 o 
   0   4  13     1537.51     1499.21     33.94 o 
   1   4  13      355.33      339.82      6.37 o 
   2   4  13       34.72       34.29      1.52 o 
   3   4  13      117.44      126.51      2.60 o 
   4   4  13      176.90      177.32      3.21 o 
   5   4  13       24.64       23.70      0.89 o 
   6   4  13      641.90      643.38      9.23 o 
   7   4  13       28.75       23.08      1.01 o 
   8   4  13       10.77       10.67      0.80 o 
   9   4  13        1.80        2.17      0.73 o 
  10   4  13      224.75      230.24      6.11 o 
  11   4  13        6.79        5.75      0.85 o 
   1   5  13      195.06      206.93      4.14 o 
   2   5  13      499.33      513.52      8.18 o 
   3   5  13        3.70        5.60      0.73 o 
   4   5  13      124.64      118.31      2.43 o 
   5   5  13      125.54      121.22      2.27 o 
   6   5  13        0.55        0.59      0.57 o 
   7   5  13        0.19       -0.21      0.48 o 
   8   5  13      155.16      138.03      3.34 o 
   9   5  13        5.93        4.56      0.78 o 
  10   5  13        2.84        1.74      0.82 o 
   0   6  13      105.49      103.76      3.51 o 
   1   6  13      112.49      115.11      2.48 o 
   2   6  13       96.79      105.74      2.22 o 
   3   6  13        0.46        0.37      0.59 o 
   4   6  13      114.00      114.38      2.44 o 
   5   6  13       96.91       90.43      1.93 o 
   6   6  13      183.97      188.29      3.89 o 
   7   6  13        1.52        0.45      0.61 o 
   8   6  13        2.88        1.07      0.48 o 
   9   6  13        7.75        5.45      0.68 o 
   1   7  13        0.82        1.41      0.63 o 
   2   7  13      330.03      337.73      7.46 o 
   3   7  13        2.09        2.59      0.62 o 
   4   7  13       28.29       31.16      1.60 o 
   5   7  13       33.47       30.31      1.53 o 
   6   7  13       10.61        9.15      0.83 o 
   7   7  13        5.42        8.99      0.74 o 
   0   8  13       42.66       45.38      2.49 o 
   1   8  13       25.36       30.53      1.47 o 
   2   8  13       11.00       10.45      1.19 o 
   3   8  13        0.33       -0.04      0.72 o 
   4   8  13       17.35       16.42      1.33 o 
   5   8  13        1.67        0.94      0.59 o 
   0   0  14       83.25      104.86      4.13 o 
   1   0  14       37.07       35.87      1.48 o 
   2   0  14      121.01      120.97      2.99 o 
   3   0  14       81.81       77.82      2.43 o 
   4   0  14      704.45      755.60     18.36 o 
   5   0  14      122.92      126.87      3.98 o 
   6   0  14        5.57        7.19      1.17 o 
   7   0  14      217.51      207.46      7.11 o 
   8   0  14      304.49      292.22     13.48 o 
   9   0  14      134.56      131.82      8.29 o 
  10   0  14        5.61        2.39      1.64 o 
  11   0  14        0.92        3.39      1.57 o 
  12   0  14       55.40       47.41      2.94 o 
   1   1  14        8.50        6.33      0.64 o 
   2   1  14       95.13      100.63      1.96 o 
   3   1  14       42.91       45.82      1.27 o 
   4   1  14      930.25      948.65     15.59 o 
   5   1  14       24.18       27.73      1.19 o 
   6   1  14      130.51      129.45      2.78 o 
   7   1  14       38.00       36.62      1.70 o 
   8   1  14      146.62      158.93      3.84 o 
   9   1  14       34.66       38.13      2.35 o 
  10   1  14        3.09        3.72      0.78 o 
  11   1  14        0.07        0.47      0.50 o 
  12   1  14        1.96        0.34      0.74 o 
   0   2  14       82.23       75.89      3.58 o 
   1   2  14        4.44        6.77      0.71 o 
   2   2  14       61.52       62.23      1.65 o 
   3   2  14        5.25        4.40      0.72 o 
   4   2  14      459.12      434.38      6.78 o 
   5   2  14       20.82       15.73      0.84 o 
   6   2  14        7.05        9.08      0.82 o 
   7   2  14        0.87        0.96      0.80 o 
   8   2  14      148.04      144.68      4.96 o 
   9   2  14        3.26        4.32      0.73 o 
  10   2  14        0.55        0.76      0.85 o 
  11   2  14       13.33       11.27      0.95 o 
  12   2  14        1.50        4.23      1.33 o 
   1   3  14      100.75      104.49      2.37 o 
   2   3  14      664.47      657.52     10.76 o 
   3   3  14      155.24      161.30      3.23 o 
   4   3  14       65.55       54.87      1.50 o 
   5   3  14      118.93      116.43      2.35 o 
   6   3  14       71.51       71.62      1.93 o 
   7   3  14       19.98       15.08      0.94 o 
   8   3  14        2.74        1.54      0.63 o 
   9   3  14       81.07       85.36      2.61 o 
  10   3  14        0.18        0.30      0.60 o 
  11   3  14       12.84       13.44      1.81 o 
   0   4  14      833.96      827.85     19.78 o 
   1   4  14      173.51      185.62      3.88 o 
   2   4  14       32.97       36.59      1.28 o 
   3   4  14       12.57       13.84      0.90 o 
   4   4  14      241.46      231.67      4.49 o 
   5   4  14      105.07      106.35      2.13 o 
   6   4  14       62.50       66.16      1.71 o 
   7   4  14        2.59        0.57      0.62 o 
   8   4  14        0.04        0.60      0.64 o 
   9   4  14       40.84       46.09      1.70 o 
  10   4  14       25.29       25.28      1.39 o 
   1   5  14       22.98       22.18      1.07 o 
   2   5  14        2.92        3.36      0.68 o 
   3   5  14        1.43        1.89      0.65 o 
   4   5  14       16.44       16.98      0.85 o 
   5   5  14      100.91      108.60      2.07 o 
   6   5  14        0.13        0.28      0.60 o 
   7   5  14       57.40       60.69      1.63 o 
   8   5  14       12.65       13.90      1.01 o 
   9   5  14       51.68       56.35      1.93 o 
   0   6  14       27.82       29.86      1.96 o 
   1   6  14        2.62        4.40      0.64 o 
   2   6  14        4.27        3.09      0.58 o 
   3   6  14       45.36       59.71      1.71 o 
   4   6  14       78.53       76.61      1.97 o 
   5   6  14       16.03       15.09      0.84 o 
   6   6  14        1.53        1.41      0.56 o 
   7   6  14       51.57       60.92      2.01 o 
   8   6  14        8.81        3.67      0.74 o 
   1   7  14       57.07       60.97      2.08 o 
   2   7  14       61.87       61.93      1.92 o 
   3   7  14        1.40        1.95      0.70 o 
   4   7  14       14.53       19.52      0.98 o 
   5   7  14       59.91       66.51      2.56 o 
   6   7  14       13.65       12.41      0.85 o 
   0   8  14        3.59        2.45      0.71 o 
   1   8  14       26.18       33.06      1.47 o 
   2   8  14        0.34       -0.53      0.61 o 
   3   8  14       46.89       54.51      1.82 o 
   1   1  15      375.88      380.08      5.98 o 
   2   1  15      221.20      213.87      3.48 o 
   3   1  15      109.57      109.78      2.12 o 
   4   1  15      303.96      324.81      5.69 o 
   5   1  15      226.05      253.05      4.86 o 
   6   1  15       30.83       36.50      1.77 o 
   7   1  15       10.66       13.71      0.90 o 
   8   1  15      170.67      179.95      4.37 o 
   9   1  15       27.24       28.95      1.41 o 
  10   1  15        4.30        3.21      0.65 o 
  11   1  15       24.63       27.81      1.48 o 
   0   2  15       21.54       30.37      1.91 o 
   1   2  15        7.66        5.89      0.79 o 
   2   2  15        0.69        0.79      0.73 o 
   3   2  15       27.11       32.05      1.19 o 
   4   2  15      172.28      182.58      3.24 o 
   5   2  15       67.58       74.15      1.82 o 
   6   2  15       38.64       44.29      2.00 o 
   7   2  15        6.26        6.48      0.78 o 
   8   2  15       74.48       76.44      2.86 o 
   9   2  15        1.64        0.47      0.60 o 
  10   2  15       21.14       23.16      1.47 o 
  11   2  15        5.39        5.00      0.60 o 
   1   3  15      137.23      142.63      2.99 o 
   2   3  15      420.39      422.06      7.24 o 
   3   3  15       67.87       71.06      1.76 o 
   4   3  15        6.71        4.48      0.77 o 
   5   3  15      155.18      154.65      2.90 o 
   6   3  15        8.92        9.15      0.85 o 
   7   3  15       73.90       71.92      1.84 o 
   8   3  15        0.31        0.74      0.66 o 
   9   3  15       17.49       15.00      1.04 o 
  10   3  15        0.11       -0.18      0.72 o 
  11   3  15        5.74        3.76      0.94 o 
   0   4  15     2059.20     2147.65     48.13 o 
   1   4  15      219.48      238.85      4.70 o 
   2   4  15      261.85      269.76      4.94 o 
   3   4  15       23.86       25.34      1.32 o 
   4   4  15     1060.84     1090.95     18.40 o 
   5   4  15       15.54       17.01      0.98 o 
   6   4  15      268.64      275.59      6.22 o 
   7   4  15       51.98       51.73      1.59 o 
   8   4  15       47.66       45.69      1.75 o 
   9   4  15        0.29        0.21      0.57 o 
  10   4  15       20.85       22.15      2.10 o 
   1   5  15       14.39       13.15      0.80 o 
   2   5  15       56.23       56.54      1.53 o 
   3   5  15       43.75       44.44      1.84 o 
   4   5  15       34.92       29.26      1.30 o 
   5   5  15        0.18        1.39      0.55 o 
   6   5  15        5.80        5.35      0.65 o 
   7   5  15        3.37        2.56      0.60 o 
   8   5  15       14.53       12.73      1.19 o 
   9   5  15       10.43       10.90      1.36 o 
   0   6  15      177.29      186.20      4.76 o 
   1   6  15        0.56        0.16      0.61 o 
   2   6  15        2.28        2.33      0.56 o 
   3   6  15      129.77      131.95      2.85 o 
   4   6  15       77.24       75.64      1.69 o 
   5   6  15       41.25       45.80      1.63 o 
   6   6  15        5.10        7.39      0.63 o 
   7   6  15       53.66       57.31      1.93 o 
   1   7  15        2.42        0.33      0.49 o 
   2   7  15        1.11        1.58      0.49 o 
   3   7  15        0.52        0.71      0.41 o 
   4   7  15       41.51       40.57      1.27 o 
   5   7  15        2.10        1.88      0.75 o 
   0   8  15       33.68       34.49      2.26 o 
   0   0  16      200.43      192.12      5.71 o 
   1   0  16       16.26       16.28      1.38 o 
   2   0  16       56.48       59.85      2.35 o 
   3   0  16      296.03      300.44      7.67 o 
   4   0  16       51.46       55.12      2.32 o 
   5   0  16       15.19       16.07      1.31 o 
   6   0  16      177.39      177.75      5.04 o 
   7   0  16       57.77       59.46      2.92 o 
   8   0  16        0.02        0.16      0.70 o 
   9   0  16       17.33       20.57      1.60 o 
  10   0  16       77.33       77.37      3.59 o 
  11   0  16        0.12        1.41      1.33 o 
   1   1  16        0.42        0.26      0.66 o 
   2   1  16      253.93      258.24      4.53 o 
   3   1  16        1.25        1.31      0.65 o 
   4   1  16       63.36       77.81      1.92 o 
   5   1  16       65.94       59.90      1.80 o 
   6   1  16       54.58       54.45      1.85 o 
   7   1  16       37.42       34.93      1.42 o 
   8   1  16       65.12       66.51      2.09 o 
   9   1  16        0.02        0.57      0.53 o 
  10   1  16        7.30        8.95      0.98 o 
  11   1  16        0.25       -0.52      0.52 o 
   0   2  16     1510.91     1585.07     37.36 o 
   1   2  16      422.42      431.95      7.54 o 
   2   2  16      195.83      200.90      3.81 o 
   3   2  16        0.13       -0.28      0.64 o 
   4   2  16      508.14      522.19      8.65 o 
   5   2  16      276.10      287.33      5.01 o 
   6   2  16      525.22      553.30     10.32 o 
   7   2  16        1.09        1.31      0.65 o 
   8   2  16        0.37        0.67      0.72 o 
   9   2  16       48.71       45.43      1.75 o 
  10   2  16      114.34      118.99      3.79 o 
   1   3  16       18.01       19.11      1.06 o 
   2   3  16      460.62      512.17      8.84 o 
   3   3  16       17.27       15.79      0.95 o 
   4   3  16      492.05      478.74      8.18 o 
   5   3  16       54.46       51.48      1.62 o 
   6   3  16        0.13        0.25      0.56 o 
   7   3  16       33.17       25.59      1.45 o 
   8   3  16      199.63      196.00      4.76 o 
   9   3  16        0.82        0.87      0.49 o 
  10   3  16       37.04       37.21      1.68 o 
   0   4  16      565.03      604.32     15.05 o 
   1   4  16       13.20       13.30      0.90 o 
   2   4  16       20.08       20.56      1.05 o 
   3   4  16        9.44        9.61      0.83 o 
   4   4  16      294.11      300.39      5.53 o 
   5   4  16       44.99       47.70      2.21 o 
   6   4  16       72.42       63.00      1.84 o 
   7   4  16       35.00       42.86      1.68 o 
   8   4  16       17.06       12.86      0.88 o 
   9   4  16        0.56        0.20      0.83 o 
   1   5  16        4.33        3.54      0.70 o 
   2   5  16       82.72       84.02      2.13 o 
   3   5  16        5.26        4.97      0.59 o 
   4   5  16       74.90       83.78      1.94 o 
   5   5  16        2.80        1.99      0.63 o 
   6   5  16        0.30        1.27      0.56 o 
   7   5  16        0.62        0.45      0.68 o 
   8   5  16       31.34       35.46      2.50 o 
   0   6  16       41.12       43.16      2.63 o 
   1   6  16        0.89        0.11      0.50 o 
   2   6  16        6.79        7.04      0.97 o 
   3   6  16        0.14        0.10      0.64 o 
   4   6  16        7.87        8.33      0.69 o 
   5   6  16       27.92       34.09      1.56 o 
   6   6  16        8.51        9.37      0.72 o 
   1   7  16        3.87        3.00      0.50 o 
   2   7  16      128.74      127.37      2.89 o 
   3   7  16        3.16        0.83      0.51 o 
   4   7  16       42.24       49.27      4.35 o 
   1   1  17       70.44       75.47      1.83 o 
   2   1  17        0.42        0.53      0.66 o 
   3   1  17        6.10        4.55      0.76 o 
   4   1  17       23.98       26.85      1.14 o 
   5   1  17      107.73      114.09      2.70 o 
   6   1  17       35.43       35.94      1.93 o 
   7   1  17        4.69        6.66      0.72 o 
   8   1  17        3.84        4.18      0.72 o 
   9   1  17        9.83        8.08      0.85 o 
  10   1  17       29.58       27.83      1.97 o 
   0   2  17      619.84      660.86     15.93 o 
   1   2  17      154.44      160.75      3.35 o 
   2   2  17       62.57       67.42      1.80 o 
   3   2  17       11.54       16.66      1.09 o 
   4   2  17      400.67      414.59      8.15 o 
   5   2  17       42.37       38.43      1.31 o 
   6   2  17       46.02       45.47      1.55 o 
   7   2  17       31.02       36.27      1.50 o 
   8   2  17       24.23       22.19      1.29 o 
   9   2  17        5.13        3.07      0.56 o 
  10   2  17        1.69        0.81      0.57 o 
   1   3  17      114.47      118.69      2.55 o 
   2   3  17      107.07      107.38      2.42 o 
   3   3  17       61.39       66.19      1.96 o 
   4   3  17      303.98      317.96      5.91 o 
   5   3  17       61.90       68.40      2.59 o 
   6   3  17        2.69        2.47      0.60 o 
   7   3  17       71.65       73.99      2.35 o 
   8   3  17      192.50      196.08      5.48 o 
   9   3  17        4.87        2.79      0.50 o 
   0   4  17       41.43       45.70      2.46 o 
   1   4  17       53.92       49.40      1.65 o 
   2   4  17       14.84       16.66      1.13 o 
   3   4  17       11.72       12.55      0.89 o 
   4   4  17       12.15       11.43      0.86 o 
   5   4  17        2.46        1.28      0.76 o 
   6   4  17       73.43       89.18      2.93 o 
   7   4  17       41.38       48.68      1.68 o 
   8   4  17       45.34       45.01      1.55 o 
   1   5  17        2.53        2.40      0.64 o 
   2   5  17        0.34        0.28      0.51 o 
   3   5  17        6.88        7.21      0.71 o 
   4   5  17       51.74       59.36      1.85 o 
   5   5  17        0.05       -0.50      0.78 o 
   6   5  17        0.17        0.77      0.57 o 
   7   5  17        6.05        5.69      0.57 o 
   0   6  17       15.45       15.84      1.74 o 
   1   6  17       57.05       62.29      2.67 o 
   2   6  17       16.59       16.38      1.01 o 
   3   6  17       69.68       71.27      2.23 o 
   4   6  17        6.00        3.76      0.57 o 
   5   6  17        8.43        8.97      1.01 o 
   1   7  17       15.20       17.14      1.37 o 
   0   0  18       61.78       69.73      4.29 o 
   1   0  18       28.75       30.97      2.74 o 
   2   0  18       35.35       28.99      1.73 o 
   3   0  18      117.22      130.82      6.78 o 
   4   0  18        7.13        6.16      0.92 o 
   5   0  18        2.78        3.12      0.89 o 
   6   0  18       11.59       14.29      1.30 o 
   7   0  18        8.79       10.01      1.75 o 
   8   0  18        2.41        2.22      0.81 o 
   9   0  18       72.38       81.49      3.59 o 
   1   1  18       29.03       27.11      1.16 o 
   2   1  18      233.93      238.62      5.08 o 
   3   1  18        1.98        2.07      0.70 o 
   4   1  18        0.02       -0.51      0.68 o 
   5   1  18        9.53       10.27      0.85 o 
   6   1  18       10.61       10.90      0.89 o 
   7   1  18       12.56       12.85      0.94 o 
   8   1  18       26.34       31.77      1.33 o 
   9   1  18        0.42        0.00      0.56 o 
   0   2  18        0.97        2.64      1.10 o 
   1   2  18       39.10       34.95      1.82 o 
   2   2  18        2.40        1.40      0.79 o 
   3   2  18       45.37       49.17      1.60 o 
   4   2  18        9.52        5.72      0.74 o 
   5   2  18       10.38        5.17      0.74 o 
   6   2  18       19.78       19.48      0.99 o 
   7   2  18       79.78       89.04      2.52 o 
   8   2  18        1.18        0.12      0.61 o 
   9   2  18        0.39        1.05      0.49 o 
   1   3  18        1.14        0.57      0.73 o 
   2   3  18        6.02        7.74      0.72 o 
   3   3  18       30.29       32.97      2.09 o 
   4   3  18       94.06       97.82      2.44 o 
   5   3  18       10.33       11.84      1.39 o 
   6   3  18        5.14        6.29      0.74 o 
   7   3  18       19.21       11.81      0.85 o 
   8   3  18       53.09       45.75      1.68 o 
   0   4  18       29.64       22.84      2.52 o 
   1   4  18       60.07       63.00      1.69 o 
   2   4  18        2.91        3.22      0.66 o 
   3   4  18       28.63       29.05      1.26 o 
   4   4  18        7.81        6.22      0.66 o 
   5   4  18       25.12       30.06      1.31 o 
   6   4  18       10.92       10.02      0.90 o 
   7   4  18        5.27        4.43      0.56 o 
   1   5  18       82.25       96.42      2.63 o 
   2   5  18       54.11       59.48      1.86 o 
   3   5  18       17.89       14.94      0.84 o 
   4   5  18        8.98        8.77      0.81 o 
   5   5  18       84.78       98.19      2.93 o 
   6   5  18       11.89       10.01      0.89 o 
   0   6  18       25.05       29.63      1.94 o 
   1   6  18        6.46        5.15      0.78 o 
   2   6  18        1.85        0.94      0.43 o 
   3   6  18        0.31        1.06      0.68 o 
   4   6  18       12.05       10.08      1.41 o 
   1   1  19       41.67       37.32      1.55 o 
   2   1  19      153.02      164.07      4.06 o 
   3   1  19       31.49       30.75      1.61 o 
   4   1  19       50.79       48.34      1.59 o 
   5   1  19        6.38        5.52      0.98 o 
   6   1  19       35.41       38.28      1.36 o 
   7   1  19       24.70       25.21      1.13 o 
   8   1  19       37.94       41.41      1.64 o 
   0   2  19      405.63      435.85     11.24 o 
   1   2  19       11.13        7.96      0.79 o 
   2   2  19       15.32       14.49      0.95 o 
   3   2  19        0.63        0.92      0.67 o 
   4   2  19       79.51       84.52      2.51 o 
   5   2  19       17.20       12.46      0.88 o 
   6   2  19      139.44      140.44      4.08 o 
   7   2  19       13.52       12.42      0.77 o 
   8   2  19        2.07        3.00      0.50 o 
   1   3  19        6.53        6.02      0.82 o 
   2   3  19      759.99      778.92     17.81 o 
   3   3  19       31.53       33.56      1.15 o 
   4   3  19       74.00       81.91      2.51 o 
   5   3  19        0.89        0.49      0.55 o 
   6   3  19      141.09      137.35      4.02 o 
   7   3  19       32.63       28.60      1.50 o 
   0   4  19       48.11       49.94      2.72 o 
   1   4  19        0.24        0.28      0.76 o 
   2   4  19       24.89       27.64      1.13 o 
   3   4  19       26.83       24.95      1.29 o 
   4   4  19       49.92       50.99      1.82 o 
   5   4  19       26.32       22.34      1.04 o 
   6   4  19        8.95        8.61      0.70 o 
   1   5  19       22.88       22.23      1.26 o 
   2   5  19        2.83        3.05      0.53 o 
   3   5  19        1.09        0.60      0.50 o 
   4   5  19        2.99        1.83      0.69 o 
   0   0  20       35.73       38.57      4.70 o 
   1   0  20        5.04        4.39      1.09 o 
   2   0  20       29.80       27.96      1.94 o 
   3   0  20       17.20       18.49      1.77 o 
   4   0  20       26.44       28.42      2.39 o 
   5   0  20        4.71        4.94      1.20 o 
   6   0  20       31.08       30.94      2.34 o 
   7   0  20        5.70        4.34      1.02 o 
   1   1  20        2.85        1.75      0.75 o 
   2   1  20       18.53       15.10      1.38 o 
   3   1  20        0.75        0.78      0.81 o 
   4   1  20        3.50        3.96      0.89 o 
   5   1  20        7.65        6.08      0.77 o 
   6   1  20       17.44       15.34      1.11 o 
   7   1  20        0.03       -0.42      0.42 o 
   0   2  20       19.40       14.09      1.16 o 
   1   2  20       91.31       91.27      2.82 o 
   2   2  20       14.51       11.17      0.93 o 
   3   2  20       77.85       78.73      2.75 o 
   4   2  20        3.71        3.85      0.65 o 
   5   2  20        0.06        0.87      0.50 o 
   6   2  20       35.93       29.93      1.30 o 
   7   2  20        2.07       -0.40      0.80 o 
   1   3  20       29.43       34.84      1.50 o 
   2   3  20      130.08      152.32      4.40 o 
   3   3  20        1.97        1.57      0.77 o 
   4   3  20       13.42       10.89      0.81 o 
   5   3  20       28.29       32.49      1.37 o 
   6   3  20        1.01        2.82      0.71 o 
   0   4  20        7.56        9.09      1.20 o 
   1   4  20       15.31       14.38      1.09 o 
   2   4  20        0.68        0.38      0.62 o 
   3   4  20       13.95       13.36      1.19 o 
   4   4  20        8.85        6.43      1.01 o 
   5   4  20        0.86        0.00      0.94 o 
   1   5  20       34.79       39.96      1.77 o 
   2   5  20        0.36       -0.68      1.05 o 
   1   1  21        5.40        7.68      0.89 o 
   2   1  21       32.90       30.05      1.70 o 
   3   1  21        8.43        9.47      0.89 o 
   4   1  21        0.71        0.94      0.57 o 
   5   1  21       13.64       14.92      1.21 o 
   6   1  21        0.06       -0.19      0.63 o 
   0   2  21       20.83       21.87      1.50 o 
   1   2  21       14.64       12.38      0.85 o 
   2   2  21       12.06        9.28      0.89 o 
   3   2  21       11.89       13.54      1.73 o 
   4   2  21       22.06       24.74      1.32 o 
   5   2  21        0.01        0.19      0.63 o 
   1   3  21       30.77       32.15      1.49 o 
   2   3  21       27.47       23.65      1.30 o 
   3   3  21        7.96        8.03      0.89 o 
   4   3  21        0.00        2.51      0.94 o 
   0   4  21        8.25        5.56      2.35 o 
   1   4  21        4.79        6.90      1.20 o 
   2   4  21       10.13       10.89      1.20 o 
   0   0  22      140.97      142.04     10.35 o 
   1   0  22        2.37        2.82      0.94 o 
   2   0  22        7.73        9.41      1.88 o 
   3   0  22        1.73        1.88      0.67 o 
   4   0  22       86.25       86.54      5.64 o 
   1   1  22        3.70        1.41      1.41 o 
   2   1  22       71.56       62.82      3.04 o 
   3   1  22        0.97        0.78      0.52 o 
   4   1  22        6.30        4.70      1.88 o 
   0   2  22       37.30       37.63      2.94 o 
   1   2  22        1.45        1.20      0.81 o 
   2   2  22        0.02       -0.24      1.41 o 
   3   2  22        9.56        8.69      0.94 o 
   1   3  22        2.87        0.00      1.88 o 
                                                 
